# Supplementary material for: Manipulated Spawning Along With an Extension of the Atlantic Salmon Broodfish Feeding Period Affect the Vitamin C, E, D, and K Status of Broodfish, Eggs, and First-Feeding Fry
Source: Aquac Nutr. 2025 Nov 11;2025:8874795. doi: 10.1155/anu/8874795 (PMC12626704; doi:10.1155/anu/8874795)
Supplement: Supporting Information 2 — Table S4. Raw vitamin data. [file 8874795.f2.xlsx]

## Sheet: explanation
Table S4. Analysed vitamin levels (raw data) in broodfish tissues and offspring stages.
Excel tables provide meta data and analyzed vitamin C, E, D and K levels of all detected forms on individual sample level.
This data also contains vitamin levels expressed as “<VALUE” that refer to concentrations below the limit of quantification (uncertain value).
Sheets	Content
Vitamin K	Analysed levels (µg/kg) of different vitamin K forms in broodfish liver, muscle, gonads/roe, eyed eggs, and juveniles: ß,Y-Dihydro vitamin K1, Vitamin K1, Vitamin K2 (MK10), Vitamin K2 (MK4), Vitamin K2 (MK5), Vitamin K2 (MK6), Vitamin K2 (MK7), Vitamin K2 (MK8), and Vitamin K2 (MK9)
Vitamin E	Analysed levels (mg/kg) of different vitamin E forms in broodfish liver, muscle, gonads/roe, eyed eggs, and juveniles: Vitamin E (alfa-tocopherol), Vitamin E (alfa-tocotrienol), Vitamin E (beta-tocopherol), Vitamin E (beta-tocotrienol), Vitamin E (delta-tocopherol), Vitamin E (delta-tocotrienol), Vitamin E (gamma-tocopherol), Vitamin E (gamma-tocotrienol)
Vitamin C	Analysed levels (mg/kg) of vitamin C in broodfish liver, muscle, gonads/roe, eyed eggs, and juveniles
Vitamin D	Analysed levels (mg/kg) of vitamin D3 in broodfish liver, muscle, gonads/roe, eyed eggs, and juveniles

## Sheet: vitamin K
Date	Sampling group	Fish ID	Feed group	Ovulation group	Tank ID	Sea cage ID	body weight (g)	liver weight (g)	gonad weight (g)	gutted weight (g)	unfertil. egg weight (g)	eyed egg weight (g)	Juvenile weight (g)	LIVER (µg/kg)	ß,Y-Dihydro vitamin K1	Vitamin K1	Vitamin K2 (MK10)	Vitamin K2 (MK4)	Vitamin K2 (MK5)	Vitamin K2 (MK6)	Vitamin K2 (MK7)	Vitamin K2 (MK8)	Vitamin K2 (MK9)	Muscle (µg/kg)	ß,Y-Dihydro vitamin K1	Vitamin K1	Vitamin K2 (MK10)	Vitamin K2 (MK4)	Vitamin K2 (MK5)	Vitamin K2 (MK6)	Vitamin K2 (MK7)	Vitamin K2 (MK8)	Vitamin K2 (MK9)	Gonads/roe (µg/kg)	ß,Y-Dihydro vitamin K1	Vitamin K1	Vitamin K2 (MK10)	Vitamin K2 (MK4)	Vitamin K2 (MK5)	Vitamin K2 (MK6)	Vitamin K2 (MK7)	Vitamin K2 (MK8)	Vitamin K2 (MK9)	Eyed eggs (µg/kg)	ß,Y-Dihydro vitamin K1	Vitamin K1	Vitamin K2 (MK10)	Vitamin K2 (MK4)	Vitamin K2 (MK5)
2020-01-13	Jan.20	1					3012	30.2	2.5	2620
2020-01-13	Jan.20	2					2154	22.4	2.1	1892
2020-01-13	Jan.20	3					2740	29	2.3	2450
2020-01-13	Jan.20	6					2512	23.4	1.9	2246
2020-01-13	Jan.20	7					2682	25.5	3	2348
2020-01-13	Jan.20	8					2042	20.7	1.77	1764
2020-05-12	mai.20	1	LF			9	3710	43.45	3.63	3272				Liver	< 4.5	429	< 10	53	< 4.5	< 7.5	2.3	1.6	< 6	Muscle	< .23	19.4	< .53	28.8	< .31	< .38	< .15	< .23	< .3	Gonads/roe	< .23	0.9051	< .53	5.9	< .23	< .38	0.1942	< .23	< .3
2020-05-12	mai.20	2	LF			9	4170	47.3	4.69	3716				Liver	< 4.5	284	< 10	53.1	< 4.5	< 7.5	3	2.2	< 6	Muscle	< .23	7.4	< .53	13.9	< .23	< .38	< .15	< .23	< .3	Gonads/roe	< .23	0.6223	< .53	2.2	< .23	< .38	0.2477	< .23	< .3
2020-05-12	mai.20	3	LF			9	3794	43.77	8.56	3278				Liver	< 4.5	298	< 10	44.4	< 4.5	< 7.5	1.1	0.7899	< 6	Muscle	< .23	5.1	< .53	8	< .23	< .38	< .15	< .23	< .3	Gonads/roe	< .23	2.4	< .53	15.2	< .23	< .38	< .15	< .23	< .3
2020-05-12	mai.20	6	SF			10	4476	45.9	6.93	3928				Liver	< 4.5	229	< 10	41.4	< 4.5	< 7.5	< 3	< 4.5	< 6	Muscle	< .23	27.8	< .53	36	< .35	< .38	< .15	< .23	< .3	Gonads/roe	< .23	0.7203	< .53	2.4	< .23	< .38	0.2347	< .23	< .3
2020-05-12	mai.20	7	SF			10	3408	45.05	4.69	2906				Liver	< 1.8	121	< 4.2	31	< 1.8	< 3	< 1.2	< 1.8	< 2.4	Muscle	< .23	7.5	< .53	8.1	< .23	< .38	< .15	< .23	< .3	Gonads/roe	< .23	0.5647	< .53	4.1	< .23	< .38	< .15	< .23	< .3
2020-05-12	mai.20	10	SF			10	3914	46.48	4.4	3404				Liver	< 4.5	177	< 10	33.3	< 4.5	< 7.5	< 3	< 4.5	< 6	Muscle	< .23	19.7	< .53	21.8	< .25	< .38	< .15	< .23	< .3	Gonads/roe	< .23	0.6553	< .53	3.6	< .23	< .38	0.2804	< .23	< .3
2020-05-12	mai.20	13	LF			11	3508	43.47	5.01	3018				Liver	< 1.8	104	< 4.2	45.5	< 1.8	< 3	1.1	0.6961	< 2.4	Muscle	< .23	4.9	< .53	8.2	< .23	< .38	< .15	< .23	< .3	Gonads/roe	< .23	0.9036	< .53	8	< .23	< .38	0.2437	< .23	< .3
2020-05-12	mai.20	14	LF			11	3294	33.7	4.99	2870				Liver	< .9	29.2	< 2.1	45.6	< .9	< 1.5	< .6	< .9	< 1.2	Muscle	< .23	18.3	< .53	30.6	< .23	< .38	< .15	< .23	< .3	Gonads/roe	< .23	0.7031	< .53	4.3	< .23	< .38	0.2197	< .23	< .3
2020-05-12	mai.20	15	LF			11	4354	52.45	6.46	3794				Liver	< 4.5	338	< 10	45.5	< 4.5	< 7.5	3.9	2.4	< 6	Muscle	< .23	10	< .53	20.2	< .23	< .38	< .15	< .23	< .3	Gonads/roe	< .23	0.9293	< .53	3.1	< .23	< .38	0.2734	< .23	< .3
2020-05-12	mai.20	16	SF			12	4096	44.15	5.02	3574				Liver	< 4.5	132	< 10	40.3	< 4.5	< 7.5	< 3	< 4.5	< 6	Muscle	< .23	29.3	< .53	39.5	< .33	< .38	< .15	< .23	< .3	Gonads/roe	< .23	2.4	< .53	3.4	< .23	< .38	< .15	< .23	< .3
2020-05-12	mai.20	17	SF			12	3850	33.68	4.46	3326				Liver	< 4.5	419	< 10	38.2	< 4.5	< 7.5	< 3	< 4.5	< 6	Muscle	< .23	6.2	< .53	8.4	< .23	< .38	< .15	< .23	< .3	Gonads/roe	< .23	1	< .53	5.2	< .23	< .38	0.2403	< .23	< .3
2020-05-12	mai.20	20	SF			12	4102	50.84	5.11	3648				Liver	< 1.8	159	< 4.2	35.9	< 1.8	< 3	< 1.2	< 1.8	< 2.4	Muscle	< .23	5.3	< .53	5.2	< .23	< .38	< .15	< .23	< .3	Gonads/roe	< .23	1.1	< .53	4.3	< .23	< .38	0.2782	< .23	< .3
2020-09-22	sep.20	2	LF			9	5749	52.04	12.7	5029
2020-09-22	sep.20	3	LF			9	8457	75.15	29.6	7388
2020-09-22	sep.20	4	LF			9	6506	69.07	10.9	5688
2020-09-22	sep.20	7	SF			12	8166	69.71	15.39	7228
2020-09-22	sep.20	9	SF			12	7402	82.91	13.83	6528
2020-09-22	sep.20	11	SF			10	6453	55.29	14.96	5793
2020-09-22	sep.20	12	SF			10	6066	46.18	39.55	5430
2020-09-22	sep.20	13	SF			10	8380	73.98	14.4	7369
2020-09-22	sep.20	14	SF			10	6387	70.33	13.69	5643
2020-09-22	sep.20	16	LF			11	5128	45.57	10.97	4609
2020-09-22	sep.20	17	LF			11	5875	52.35	11.11	5192
2020-09-22	sep.20	18	LF			11	5712	44.18	10.61	5089
2021-01-12	jan.21	1	SF			10	9130	74.7	31.1	8400				Liver	< .9	154	< 1.05	142	< .45	< .75	1.4	0.9997	< .6	Muscle	< .45	13.3	< 1.05	39.8	< .45	< .75	< .3	< .45	< .6	Gonads/roe	< .45	0.6457	< 1.05	10.9	< .45	< .75	< .3	< .45	< .6
2021-01-12	jan.21	2	SF			10	9240	90.2	33.1	8070				Liver	< .6	74.1	< 1.05	96.7	< .45	< .75	0.4332	< .45	< .6	Muscle	< .45	16.8	< 1.05	37.5	< .45	< .75	< .3	< .45	< .6	Gonads/roe	< .45	2.5	< 1.05	27	< .45	< .75	< .3	< .45	< .6
2021-01-12	jan.21	3	SF			10	11160	95.5	31.8	10090				Liver	< 2.1	98.1	< 1.05	138	< .45	< .75	2.6	1.8	< .6	Muscle	< .45	15.6	< 1.05	43.3	< .45	< .75	< .3	< .45	< .6	Gonads/roe	< .45	1.8	< 1.05	27.9	< .45	< .75	< .3	< .45	< .6
2021-01-12	jan.21	6	LF			9	9310	87.4	46.7	8110				Liver	< .45	49.8	< 1.05	99.2	< 1	< .75	< .3	< .45	< .6	Muscle	< .45	16.6	< 1.05	36.6	< .45	< .75	< .3	< .45	< .6	Gonads/roe	< .45	3.3	< 1.05	40.6	< .45	< .75	< .3	< .45	< .6
2021-01-12	jan.21	8	LF			9	12690	112.9	34.9	11070				Liver	< .45	134	< 1.05	127	< 1.4	< .75	1.2	0.7753	< .6	Muscle	< .45	22.1	< 1.05	37.4	< .45	< .75	< .3	< .45	< .6	Gonads/roe	< .45	1.9	< 1.05	17.8	< .45	< .75	< .3	< .45	< .6
2021-01-12	jan.21	9	LF			9	9990	88	33.8	8710				Liver	< .45	91.5	< 1.05	95.7	< 1.2	< .75	0.4935	< .45	< .6	Muscle	< .45	19.4	< 1.05	34.6	< .45	< .75	< .3	< .45	< .6	Gonads/roe	< .45	1.5	< 1.05	13.1	< .45	< .75	< .3	< .45	< .6
2021-01-12	jan.21	12	LF			11	11120	93	39.1	9830				Liver	< .45	258	< 1.05	152	< 2.8	< .75	2.8	2	< .6	Muscle	< .45	11.8	< 1.05	31.6	< .45	< .75	< .3	< .45	< .6	Gonads/roe	< .45	2.4	< 1.05	30.2	< .45	< .75	< .3	< .45	< .6
2021-01-12	jan.21	13	LF			11	12110	104.7	55.7	10680				Liver	< .7	254	< 1.05	169	< 3.5	< .75	5.5	4.1	< .6	Muscle	< .45	15.6	< 1.05	48.4	< .45	< .75	< .3	< .45	< .6	Gonads/roe	< .45	1.5	< 1.05	24.3	< .45	< .75	< .3	< .45	< .6
2021-01-12	jan.21	14	LF			11	11260	86.7	33.5	9770				Liver	< .45	111	< 1.05	132	< 1.9	< .75	1.8	1.1	< .6	Muscle	< .45	15.6	< 1.05	32.1	< .45	< .75	< .3	< .45	< .6	Gonads/roe	< .45	1.7	< 1.05	12.1	< .45	< .75	< .3	< .45	< .6
2021-01-12	jan.21	16	SF			12	10350	100.1	44	9180				Liver	< .45	77.5	< 1.05	140	< 1.5	< .75	1.1	0.7313	< .6	Muscle	< .45	14.1	< 1.05	26.9	< .45	< .75	< .3	< .45	< .6	Gonads/roe	< .45	4.2	< 1.05	41.7	< .45	< .75	< .3	< .45	< .6
2021-01-12	jan.21	17	SF			12	8950	78.7	33.6	7950				Liver	< .45	70.8	< 1.05	128	< 1	< .75	1.6	1.1	< .6	Muscle	< .45	14.1	< 1.05	37.3	< .45	< .75	< .3	< .45	< .6	Gonads/roe	< .45	0.8579	< 1.05	11.6	< .45	< .75	< .3	< .45	< .6
2021-01-12	jan.21	18	SF			12	11590	103.4	31.1	10160				Liver	< .45	76.1	< 1.05	120	< 1.4	< .75	0.7142	0.5717	< .6	Muscle	< .45	21.2	< 1.05	43.3	< .45	< .75	< .3	< .45	< .6	Gonads/roe	< .45	0.7322	< 1.05	11.1	< .45	< .75	< .3	< .45	< .6
2021-06-01	jun.21	2	LF			9	10100	116.4	74.9	9150				Liver	< .45	74.4	< 1.05	99.8	< .45	< .75	0.7236	< .45	< .6	Muscle	< .23	13.5	< .53	33.7	< .23	< .38	0.713	< .23	< .3	Gonads/roe	< .23	2.2	< .53	15	< .23	< .38	0.4834	< .23	< .3
2021-06-01	jun.21	4	LF			9	10900	173	132	9700				Liver	< .45	87.2	< 1.05	115	< .45	< .75	0.3322	< .45	< .6	Muscle	< .23	12.3	< .53	39.2	< .23	< .38	0.717	< .23	< .3	Gonads/roe	< .23	8.5	< .53	46.8	< .23	< .38	0.4471	< .23	< .3
2021-06-01	jun.21	5	LF			9	12000	122	180	10800				Liver	< .45	74.3	< 1.05	106	< .45	< .75	1.6	0.8107	< .6	Muscle	< .23	17.7	< .53	41.9	< .23	< .38	1.2	< .4	< .3	Gonads/roe	< .23	15.2	< .53	65.3	< 1.3	< .38	< .15	< .23	< .3
2021-06-01	jun.21	8	SF			10	15100	158	276	13560				Liver	< .45	44.4	< 1.05	88.9	< .7	< .75	0.6386	< .45	< .6	Muscle	< .23	16.5	< .53	40.5	< .4	< .38	1.2	< .3	< .3	Gonads/roe	< .23	12.6	< .53	56.4	< .23	< .38	< .15	< .23	< .3
2021-06-01	jun.21	9	SF			10	14600	166	104	13000				Liver	< .45	40.5	< 1.05	86.9	< .45	< .75	0.6348	< .45	< .6	Muscle	< .23	15.7	< .53	41.3	< .23	< .38	0.3558	< .23	< .3	Gonads/roe	< .23	1.9	< .53	17.7	< .23	< .38	0.3951	< .23	< .3
2021-06-01	jun.21	10	SF			10	12500	134	176	11100				Liver	< .45	127	< 1.05	96	< .9	< .75	0.8142	0.7848	< .6	Muscle	< .23	15.2	< .53	31	< .23	< .38	0.8768	< .23	< .3	Gonads/roe	< .23	9.7	< .53	46.6	< .9	< .38	0.2029	< .5	< .3
2021-06-01	jun.21	13	LF			11	13900	154	184	12500				Liver	< .45	95	< 1.05	96.5	< .45	< .75	0.7817	1.2	< .6	Muscle	< .23	16.2	< .53	44.6	< .4	< .38	0.4766	< .23	< .3	Gonads/roe	< .23	9.3	< .53	55.1	< .8	< .38	< .15	< .4	< .3
2021-06-01	jun.21	14	LF			11	11980	136	236	10750				Liver	< .45	88.6	< 1.05	102	< .6	< .75	0.2376	< .45	< .6	Muscle	< .23	12.1	< .53	43.1	< .3	< .38	0.433	< .23	< .3	Gonads/roe	< .23	15.5	< .53	76.9	< .23	< .38	< .15	< .4	< .3
2021-06-01	jun.21	15	LF			11	12700	160	122	11260				Liver	< .45	62.4	< 1.05	93	< .45	< .75	0.2182	< .45	< .6	Muscle	< .23	13.7	< .53	34.5	< .5	< .38	0.7388	< .23	< .3	Gonads/roe	< .23	3.8	< .53	23.3	< .4	< .38	0.4387	< .23	< .3
2021-06-01	jun.21	18	SF			12	12240	114	172	11100				Liver	< .45	30.4	< 1.05	82.7	< .45	< .75	0.6185	< .45	< .6	Muscle	< .23	17.2	< .53	40.9	< .23	< .38	0.7157	< .23	< .3	Gonads/roe	< .23	10.3	< .53	50.6	< .4	< .38	0.4392	< .23	< .3
2021-06-01	jun.21	19	SF			12	11320	128	146	10030				Liver	< .45	32.3	< 1.05	80.5	< .45	< .75	0.5344	< .45	< .6	Muscle	< .23	19.1	< .53	41.8	< .3	< .38	0.6499	< .23	< .3	Gonads/roe	< .23	10.4	< .53	54	< .7	< .38	0.3947	< .23	< .3
2021-06-01	jun.21	20	SF			12	12300	152	152	11050				Liver	< .45	50.8	< 1.05	95	< .45	< .75	0.3021	< .45	< .6	Muscle	< .23	17.9	< .53	41.7	< .3	< .38	0.8342	< .23	< .3	Gonads/roe	< .23	6.4	< .53	34.6	< .23	< .38	0.5554	< 1	< .3
01.11.21	nov.21	1	SF	Early	1	12	8870	72	1702	6943	0.110619	0.184365	0.156833	Liver	< .45	48.4	< 1.05	82.3	< .5	< .75	0.4382	< .45	< .6	Muscle	< .23	12	< .53	25.3	< .23	< .38	0.4469	< .23	< .3	Gonads/roe	< .45	9	< 1.05	23.6	< .45	< .75	< .3	< .45	< .6	Eyed eggs	< .23	22.3	< .53	20.4	< .23
01.11.21	nov.21	2	SF	Early	3	12	8480	103	1579	6514	0.103075	0.167681	0.14675	Liver	< .45	39.3	< 1.05	71.5	< .4	< .75	0.3217	< .45	< .6	Muscle	< .23	23.1	< .53	45.4	< .25	< .38	0.4265	< .23	< .3	Gonads/roe	< .45	9.9	< 1.05	24	< .45	< .75	< .3	< .45	< .6	Eyed eggs	< .23	23.5	< .53	22.8	< .23
01.11.21	nov.21	3	LF	Early	1	11	9505	97	1787	7373	0.0859181	0.160506	0.122833	Liver	< .45	38.9	< 1.05	77.6	< .9	< .75	0.4946	< .45	< .6	Muscle	< .23	18.1	< .53	45.6	< .3	< .38	0.3745	< .23	< .3	Gonads/roe	< .45	6.9	< 1.05	20.4	< .45	< .75	< .3	< .45	< .6	Eyed eggs	< .23	22.6	< .53	18.3	< .23
08.11.21	nov.21	4	LF	Early	3	9	7380	65	1386	5694	0.102806	0.109832	0.1616	Liver	< .45	53.2	< 1.05	81.6	< .6	< .75	0.3696	< .45	< .6	Muscle	< .23	18	< .53	24.5	< .23	< .38	0.4175	< .23	< .3	Gonads/roe	< .45	9.8	< 1.05	19.4	< .45	< .75	< .3	< .45	< .6	Eyed eggs	< .23	34.2	< .53	21.1	< .23
08.11.21	nov.21	5	SF	Early	3	12	7671	70	1613	5755	0.126999	0.157623	0.17255	Liver	< .45	47	< 1.05	55	< .6	< .75	< .3	< .45	< .6	Muscle	< .23	15.8	< .53	20.3	< .23	< .38	0.4272	< .23	< .3	Gonads/roe	< .45	8.8	< 1.05	17.5	< .45	< .75	< .3	< .45	< .6	Eyed eggs	< .23	26	< .53	16.2	< .23
08.11.21	nov.21	6	SF	Early	1	12	11149	90	2345	8565	0.111613	0.145764	0.15325	Liver	< .45	58	< 1.05	67	< .9	< .75	0.3481	< .45	< .6	Muscle	< .23	13.1	< .53	19.8	< .23	< .38	0.4621	< .23	< .3	Gonads/roe	< .45	12.7	< 1.05	22	< .45	< .75	< .3	< .45	< .6	Eyed eggs	< .23	21.8	< .53	21	< .23
08.11.21	nov.21	7	LF	Early	1	9	9680	105	1649	7560	0.0956453	0.13121	0.15365	Liver	< .45	43.3	< 1.05	75.8	< .7	< .75	0.4701	< .45	< .6	Muscle	< .23	17.7	< .53	39.7	< .23	< .38	0.2834	< .23	< .3	Gonads/roe	< .45	8.7	< 1.05	23.6	< .45	< .75	< .3	< .45	< .6	Eyed eggs	< .23	16.7	< .53	21.5	< .23
08.11.21	nov.21	8	LF	Early	1	11	7836	57	1709	5855	0.0961134	0.128628	0.14695	Liver	< .45	54.1	< 1.05	72.1	< 1.3	< .75	< .3	< .45	< .6	Muscle	< .23	14.1	< .53	31.8	< .29	< .38	0.4225	< .23	< .3	Gonads/roe	< .45	8	< 1.05	22.1	< .45	< .75	< .3	< .45	< .6	Eyed eggs	< .23	25	< .53	20.2	< .23
08.11.21	nov.21	9	SF	Early	2	10	8114	80	1621	6092	0.0988858	0.128981	0.1571	Liver	< .45	39.3	< 1.05	74.3	< .7	< .75	< .3	< .45	< .6	Muscle	< .23	16.7	< .53	37.9	< .29	< .38	0.4134	< .23	< .3	Gonads/roe	< .45	8	< 1.05	21.3	< .45	< .75	< .3	< .45	< .6	Eyed eggs	< .23	23.8	< .53	19.4	< .23
15.11.21	nov.21	10	SF	Early	3	10	9485	112.7	2106	7151.3	0.113332	0.137618	0.1621	Liver	< .45	44.1	< 1.05	65.1	< .4	< .75	0.7522	< .45	< .6	Muscle	< .23	12.5	< .53	23.7	< .27	< .38	0.9452	< .23	< .3	Gonads/roe	< .45	9.9	< 1.05	21.4	< .45	< .75	< .3	< .45	< .6	Eyed eggs	< .23	42.7	< .53	20.5	< .23
15.11.21	nov.21	11	SF	Early	1	10	6680	69.6	1314	5191.5	0.0989762	0.122409	0.14935	Liver	< .45	68.1	< 1.05	84.4	< .9	< .75	0.6035	< .45	< .6	Muscle	< .23	10.8	< .53	17.9	< .23	< .38	0.3377	< .23	< .3	Gonads/roe	< .45	11.9	< 1.05	20.5	< .45	< .75	< .3	< .45	< .6	Eyed eggs	< .23	22.7	< .53	19.3	< .23
15.11.21	nov.21	12	LF	Early	3	9	10835	95.6	2365	8177.4	0.119024	0.141215	0.16985	Liver	< .45	56.7	< 1.05	73.1	< .8	< .75	0.4277	< .45	< .6	Muscle	< .23	11.8	< .53	30.3	< .23	< .38	0.4629	< .23	< .3	Gonads/roe	< .45	8.6	< 1.05	20.8	< .45	< .75	< .3	< .45	< .6	Eyed eggs	< .23	17	< .53	20.7	< .23
15.11.21	nov.21	13	SF	Early	2	10	7700	73	1709	5770	0.105297	0.132093	0.1628	Liver	< .45	45.1	< 1.05	63.6	< .6	< .75	0.7776	< .45	< .6	Muscle	< .23	10	< .53	18	< .23	< .38	0.5296	< .23	< .3	Gonads/roe	< .45	9.9	< 1.05	22	< .45	< .75	< .3	< .45	< .6	Eyed eggs	< .23	23	< .53	20.9	< .23
15.11.21	nov.21	14	SF	Early	2	12	7860	68	1784	5920.6	0.0988982	0.132848	0.14655	Liver	< .45	50.6	< 1.05	74.3	< .7	< .75	0.3379	< .45	< .6	Muscle	< .23	9.9	< .53	20.3	< .23	< .38	0.4369	< .23	< .3	Gonads/roe	< .45	10.5	< 1.05	26.4	< .45	< .75	< .3	< .45	< .6	Eyed eggs	< .23	25.9	< .53	23.8	< .23
15.11.21	nov.21	15	LF	Early	2	9	8305	101.2	1685	6376.8	0.100518	0.129587	0.16925	Liver	< .45	32.6	< 1.05	48.3	< .9	< .75	0.7202	< .45	< .6	Muscle	< .23	11.3	< .53	21.4	< .23	< .38	0.561	< .23	< .3	Gonads/roe	< .45	8.3	< 1.05	21.4	< .45	< .75	< .3	< .45	< .6	Eyed eggs	< .23	22.8	< .53	20.4	< .23
15.11.21	nov.21	16	SF	Early	2	12	9210	87.3	1991	7033.7	0.104841	0.132799	0.1616	Liver	< .45	68.1	< 1.05	75.5	< .5	< .75	0.8694	< .45	< .6	Muscle	< .23	9.4	< .53	17.5	< .23	< .38	0.4114	< .23	< .3	Gonads/roe	< .45	15.9	< 1.05	33.2	< .45	< .75	< .3	< .45	< .6	Eyed eggs	< .23	15	< .53	31	< .23
15.11.21	nov.21	17	LF	Early	1	9	8845	71.4	1946	6683.6	0.0981266	0.14178	0.15765	Liver	< .45	29.2	< 1.05	61.5	< .7	< .75	0.5356	< .45	< .6	Muscle	< .23	6.9	< .53	19.8	< .23	< .38	0.619	< .23	< .3	Gonads/roe	< .45	6.7	< 1.05	21.1	< .45	< .75	< .3	< .45	< .6	Eyed eggs	< .23	6.1	< .53	19.2	< .23
29.11.2021	nov.21	18	LF	Early	1	11	8830	71	1804	6783	0.100775	0.14289	0.1603	Liver	< .45	53.9	< 1.05	82.2	< 1	< .75	0.5393	< .45	< .6	Muscle	< .23	17.4	< .53	34.3	< .23	< .38	0.493	< .23	< .3	Gonads/roe	< .45	11.4	< 1.05	27.2	< .45	< .75	< .3	< .45	< .6	Eyed eggs	< .23	9.8	< .53	23.8	< .23
29.11.2021	nov.21	19	SF	Early	1	12	10800	83	2219	8178	0.09696	0.139537	0.15375	Liver	< .45	49	< 1.05	55.8	< .7	< .75	0.3502	< .45	< .6	Muscle	< .23	21.5	< .53	34.4	< .26	< .38	0.5365	< .23	< .3	Gonads/roe	< .45	11	< 1.05	23.2	< .45	< .75	< .3	< .45	< .6	Eyed eggs	< .23	9.1	< .53	19.5	< .23
06.12.2021	nov.21	20	LF	Early	2	11	9031	73.775	1418	7357.23	0.110026	0.144034	0.14025	Liver	< .45	40.5	< 1.05	69.7	< .7	< .75	0.6275	< .45	< .6	Muscle	< .23	11	< .53	24.8	< .23	< .38	0.4691	< .23	< .3	Gonads/roe	< .45	8.4	< 1.05	21	< .45	< .75	< .3	< .45	< .6	Eyed eggs	< .23	8	< .53	19.6	< .23
06.12.2021	nov.21	21	SF	Early	2	10	7384	62	1135	6044	0.0995121	0.128997	0.121305	Liver	< .45	81.3	< 1.05	81.8	< 1.2	< .75	< .3	< .45	< .6	Muscle	< .23	20.4	< .53	27.4	< .23	< .38	0.6495	< .23	< .3	Gonads/roe	< .45	13	< 1.05	22.1	< .45	< .75	< .3	< .45	< .6	Eyed eggs	< .23	11.4	< .53	19.3	< .23
29.11.2021	dec.21	1	SF	Normal	5	12	9820	105	2215	7258	0.119652	0.150117	0.18705	Liver	< .23	37.5	< .53	56.7	< .23	< .38	0.1844	< .23	< .3	Muscle	< .23	14.4	< .53	30.1	< .23	< .38	0.195	< .23	< .3	Gonads/roe	< .45	8.5	< 1.05	22.9	< .45	< .75	< .3	< .45	< .6	Eyed eggs	< .45	7.4	< 1.05	20.2	< .45
29.11.2021	dec.21	2	LF	Normal	4	11	9300	81	2350	6769	0.126463	0.159842	0.1814	Liver	< .23	48.3	< .53	66.5	< .23	< .38	< .15	< .23	< .3	Muscle	< .23	10.5	< .53	20.9	< .23	< .38	0.1941	< .23	< .3	Gonads/roe	< .45	10	< 1.05	23.3	< .45	< .75	< .3	< .45	< .6	Eyed eggs	< .45	8.9	< 1.05	21.6	< .45
29.11.2021	dec.21	3	LF	Normal	5	11	9055	77	2167	6651	0.137173	0.181172	0.18195	Liver	< .23	34.2	< .53	59	< .23	< .38	< .15	< .23	< .3	Muscle	< .23	11.9	< .53	27.1	< .23	< .38	0.1924	< .23	< .3	Gonads/roe	< .45	8.1	< 1.05	22.8	< .45	< .75	< .3	< .45	< .6	Eyed eggs	< .45	7.3	< 1.05	21.1	< .45
29.11.2021	dec.21	4	LF	Normal	6	11	9850	88	2231	7320	0.109041	0.148692	0.1688	Liver	< .23	26.4	< .53	68.7	< .23	< .38	< .15	< .23	< .3	Muscle	< .23	6.7	< .53	23.8	< .23	< .38	0.2236	< .23	< .3	Gonads/roe	< .45	8.9	< 1.05	38.5	< .45	< .75	< .3	< .45	< .6	Eyed eggs	< .45	7.3	< 1.05	31.6	< .45
29.11.2021	dec.21	5	LF	Normal	6	9	8780	67	2191	6412	0.111168	0.153615	0.1799	Liver	< .23	42.2	< .53	48.7	< .23	< .38	0.2026	< .23	< .3	Muscle	< .23	9.4	< .53	22.8	< .23	< .38	< .15	< .23	< .3	Gonads/roe	< .45	11.8	< 1.05	32.2	< .45	< .75	< .3	< .45	< .6	Eyed eggs	< .45	8.7	< 1.05	24	< .45
06.12.2021	dec.21	6	LF	Normal	5	11	9322	76	1916	7097	0.126051	0.14133	0.16635	Liver	< .23	30.9	< .53	63.5	< .23	< .38	0.1756	< .23	< .3	Muscle	< .23	9	< .53	23.4	< .23	< .38	0.1713	< .23	< .3	Gonads/roe	< .45	7.5	< 1.05	24.1	< .45	< .75	< .3	< .45	< .6	Eyed eggs	< .45	6.4	< 1.05	21.3	< .45
06.12.2021	dec.21	7	LF	Normal	6	9	8305	79	1507	6515	0.114413	0.151429	0.1312	Liver	< .23	43	< .53	62.3	< .23	< .38	< .15	< .23	< .3	Muscle	< .23	12.2	< .53	21.8	< .23	< .38	0.195	< .23	< .3	Gonads/roe	< .45	11	< 1.05	23	< .45	< .75	< .3	< .45	< .6	Eyed eggs	< .45	9.4	< 1.05	19.9	< .45
06.12.2021	dec.21	8	LF	Normal	4	9	9890	85	1803	7819	0.132294	0.165367	0.1741	Liver	< .23	44.3	< .53	52.4	< .23	< .38	< .15	< .23	< .3	Muscle	< .23	8.3	< .53	17.8	< .23	< .38	0.1722	< .23	< .3	Gonads/roe	< .45	10.5	< 1.05	24.3	< .45	< .75	< .3	< .45	< .6	Eyed eggs	< .45	8.3	< 1.05	20.7	< .45
06.12.2021	dec.21	9	SF	Normal	6	10	7905	76	1473	6209	0.106611	0.137329	0.13305	Liver	< .23	46.5	< .53	38.9	< .23	< .38	< .15	< .23	< .3	Muscle	< .23	14.3	< .53	13.2	< .23	< .38	0.1869	< .23	< .3	Gonads/roe	< .45	10.6	< 1.05	15.4	< .45	< .75	< .3	< .45	< .6	Eyed eggs	< .45	8.3	< 1.05	12.9	< .45
06.12.2021	dec.21	10	SF	Normal	6	12	7160	64	1302	5703	0.104088	0.128375	0.1254	Liver	< .23	42	< .53	72.1	< .23	< .38	< .15	< .23	< .3	Muscle	< .23	6.8	< .53	15	< .23	< .38	< .15	< .23	< .3	Gonads/roe	< .45	9.6	< 1.05	28.8	< .45	< .75	< .3	< .45	< .6	Eyed eggs	< .45	7.7	< 1.05	23.6	< .45
06.12.2021	dec.21	11	SF	Normal	6	10	8990	98	1512	7247	0.107257	0.136313	0.1417	Liver	< .23	42.8	< .53	47.3	< .23	< .38	< .15	< .23	< .3	Muscle	< .23	14.9	< .53	19.5	< .23	< .38	0.1605	< .23	< .3	Gonads/roe	< .45	11.4	< 1.05	18	< .45	< .75	< .3	< .45	< .6	Eyed eggs	< .45	9.6	< 1.05	16	< .45
06.12.2021	dec.21	12	SF	Normal	4	10	9406	69	1988	7141	0.11059	0.143919	0.1368	Liver	< .23	43.6	< .53	58.3	< .23	< .38	0.1758	< .23	< .3	Muscle	< .23	15.7	< .53	27	< .23	< .38	0.1921	< .23	< .3	Gonads/roe	< .45	11.9	< 1.05	24.1	< .45	< .75	< .3	< .45	< .6	Eyed eggs	< .45	9.5	< 1.05	20.4	< .45
06.12.2021	dec.21	13	LF	Normal	6	11	6750	55	1662	4937	0.110167	0.138597	0.18035	Liver	< .23	53.3	< .53	68.6	< .23	< .38	< .15	< .23	< .3	Muscle	< .23	13.1	< .53	21.7	< .23	< .38	0.2663	< .23	< .3	Gonads/roe	< .45	12.1	< 1.05	28.2	< .45	< .75	< .3	< .45	< .6	Eyed eggs	< .45	9.9	< 1.05	24	< .45
06.12.2021	dec.21	14	SF	Normal	4	10	7245	63	1446	5638	0.099977	0.118723	0.1186	Liver	< .23	56	< .53	59.8	< .23	< .38	< .15	< .23	< .3	Muscle	< .23	11.8	< .53	13.3	< .23	< .38	0.2039	< .23	< .3	Gonads/roe	< .45	15.9	< 1.05	26.6	< .45	< .75	< .3	< .45	< .6	Eyed eggs	< .45	13.2	< 1.05	23	< .45
06.12.2021	dec.21	15	SF	Normal	5	10	7201	67	1355	5626	0.108119	0.125012	0.13615	Liver	< .23	36.9	< .53	53.6	< .23	< .38	< .15	< .23	< .3	Muscle	< .23	10	< .53	20.6	< .23	< .38	0.272	< .23	< .3	Gonads/roe	< .45	8	< 1.05	22.3	< .45	< .75	< .3	< .45	< .6	Eyed eggs	< .45	6.2	< 1.05	18.4	< .45
06.12.2021	dec.21	16	LF	Normal	5	9	9018	87	1592	7128	0.11875	0.141734	0.14105	Liver	< .23	24.9	< .53	60.2	< .23	< .38	< .15	< .23	< .3	Muscle	< .23	9	< .53	34.5	< .23	< .38	0.2295	< .23	< .3	Gonads/roe	< .45	5.9	< 1.05	25	< .45	< .75	< .3	< .45	< .6	Eyed eggs	< .45	4.8	< 1.05	21	< .45
13.12.21	dec.21	17	SF	Normal	5	10	7295	53	1613	5555	0.108853	0.135128	0.1705	Liver	< .23	50.7	< .53	37.7	< .23	< .38	< .15	< .23	< .3	Muscle	< .23	9.4	< .53	16.5	< .23	< .38	0.1999	< .23	< .3	Gonads/roe	< .45	12.2	< 1.05	23.6	< .45	< .75	< .3	< .45	< .6	Eyed eggs	< .45	11.1	< 1.05	22.8	< .45
13.12.21	dec.21	18	SF	Normal	4	12	7625	63	1468	5998	0.114895	0.144623	0.1743	Liver	< .23	59.9	< .53	64.1	< .23	< .38	< .15	< .23	< .3	Muscle	< .23	11.5	< .53	20	< .23	< .38	0.1747	< .23	< .3	Gonads/roe	< .45	12.4	< 1.05	24.5	< .45	< .75	< .3	< .45	< .6	Eyed eggs	< .45	10	< 1.05	20.6	< .45
13.12.21	dec.21	19	LF	Normal	4	11	8460	85	1538	6686	0.100643	0.134434	0.15165	Liver	< .23	44.6	< .53	59.7	< .23	< .38	< .15	< .23	< .3	Muscle	< .23	15.3	< .53	26.7	< .23	< .38	0.1778	< .23	< .3	Gonads/roe	< .45	11.6	< 1.05	24.7	< .45	< .75	< .3	< .45	< .6	Eyed eggs	< .45	9.2	< 1.05	21.1	< .45
13.12.21	dec.21	20	LF	Normal	4	9	7400	70	1423	5820	0.106128	0.139246	0.1646	Liver	< .23	28.3	< .53	45.5	< .23	< .38	< .15	< .23	< .3	Muscle	< .23	7.5	< .53	14.6	< .23	< .38	0.2408	< .23	< .3	Gonads/roe	< .45	7.8	< 1.05	19	< .45	< .75	< .3	< .45	< .6	Eyed eggs	< .45	6.4	< 1.05	16.4	< .45
22.12.21	dec.21	21	SF	Normal	5	12	8110	64	1668	6282	0.11119	0.141863	0.1771	Liver	< .23	67.8	< .53	61.7	< .23	< .38	< .15	< .23	< .3	Muscle	< .23	13.4	< .53	20.3	< .23	< .38	0.2116	< .23	< .3	Gonads/roe	< .45	13.6	< 1.05	25	< .45	< .75	< .3	< .45	< .6	Eyed eggs	< .45	11.8	< 1.05	22.9	< .45
22.12.21	dec.21	22	SF	Normal	6	12	6535	70	1283	5075.7	0.116103	0.152134	0.16715	Liver	< .23	52.3	< .53	88.9	< .23	< .38	< .15	< .23	< .3	Muscle	< .23	11	< .53	24.6	< .23	< .38	0.151	< .23	< .3	Gonads/roe	< .45	11.2	< 1.05	29.8	< .45	< .75	< .3	< .45	< .6	Eyed eggs	< .45	9.9	< 1.05	26.4	< .45
22.12.21	dec.21	23	SF	Normal	4	12	10480	122	2116	8088	0.0931439	0.115627	0.14505	Liver	< .23	54.1	< .53	62.8	< .23	< .38	< .15	< .23	< .3	Muscle	< .23	17.5	< .53	27	< .23	< .38	0.2874	< .23	< .3	Gonads/roe	< .45	14.2	< 1.05	28.3	< .45	< .75	< .3	< .45	< .6	Eyed eggs	< .45	9.8	< 1.05	22.1	< .45
22.12.21	dec.21	24	LF	Normal	5	9	9855	93	2094	7497	0.114444	0.138123	0.17365	Liver	< .23	43.8	< .53	61.1	< .23	< .38	< .15	< .23	< .3	Muscle	< .23	11.8	< .53	28.9	< .23	< .38	0.3526	< .23	< .3	Gonads/roe	< .45	8.2	< 1.05	22.2	< .45	< .75	< .3	< .45	< .6	Eyed eggs	< .45	7.2	< 1.05	19.3	< .45
31.01.22	feb.22	1	SF	Late	7	12	7402	NA	2138	5175	0.140039	0.160633	0.2069	Liver	< .9	54.6	< 2.1	56.7	< 1	< 1.5	< .6	< .9	< 1.2	Muscle	< .23	7.8	< .53	10.1	< .23	< .38	< .15	< .23	< .3	Gonads/roe	< .45	13.9	< 1.05	23.7	< .45	< .75	< .3	< .45	< .6	Eyed eggs	< .23	13.3	< .53	22.3	< .23
31.01.22	feb.22	2	LF	Late	9	11	7782	41	1964	5684	0.122564	0.164827	0.1823	Liver	< .9	57	< 2.1	45.5	< 1.7	< 1.5	< .6	< .9	< 1.2	Muscle	< .23	3.9	< .53	5	< .23	< .38	0.184	< .23	< .3	Gonads/roe	< .45	13.7	< 1.05	21.9	< .45	< .75	< .3	< .45	< .6	Eyed eggs	< .23	12.1	< .53	20.3	< .23
31.01.22	feb.22	3	LF	Late	9	9	6720	36	1705	4885	0.118788	0.156511	0.1635	Liver	< .9	52.4	< 2.1	63.4	< .7	< 1.5	< .6	< .9	< 1.2	Muscle	< .23	0.8655	< .53	2.1	< .23	< .38	0.2468	< .23	< .3	Gonads/roe	< .45	18.3	< 1.05	29.8	< .45	< .75	< .3	< .45	< .6	Eyed eggs	< .23	14.3	< .53	23.2	< .23
31.01.22	feb.22	4	LF	Late	7	9	10190	65	2627	7397	0.131684	0.165667	0.1815	Liver	< .9	53.6	< 2.1	47.5	< 1.7	< 1.5	< .6	< .9	< 1.2	Muscle	< .23	4.4	< .53	7.4	< .23	< .38	0.1853	< .23	< .3	Gonads/roe	< .45	11.6	< 1.05	21.8	< .45	< .75	< .3	< .45	< .6	Eyed eggs	< .23	9.8	< .53	18.8	< .23
31.01.22	feb.22	5	LF	Late	8	11	6514	42	1937	4482	0.140798	0.166398	0.21695	Liver	< .9	30.1	< 2.1	45.1	< .6	< 1.5	< .6	< .9	< 1.2	Muscle	< .23	4.8	< .53	8.2	< .23	< .38	0.1853	< .23	< .3	Gonads/roe	< .45	13.3	< 1.05	31.1	< .45	< .75	< .3	< .45	< .6	Eyed eggs	< .23	10.8	< .53	24.1	< .23
07.02.22	feb.22	6	SF	Late	9	12	10736	63	3325	7237	0.143561	0.16407	0.2188	Liver	< .9	89.1	< 2.1	55.4	< .9	< 1.5	< .6	< .9	< 1.2	Muscle	< .23	12.5	< .53	22.7	< .23	< .38	0.2498	< .23	< .3	Gonads/roe	< .45	13.1	< 1.05	27.5	< .45	< .75	< .3	< .45	< .6	Eyed eggs	< .23	9.5	< .53	20.4	< .23
07.02.22	feb.22	7	SF	Late	8	12	7670	65	1682	5838	0.135628	0.15682	0.1884	Liver	< .9	57.1	< 2.1	67.2	< 1.7	< 1.5	< .6	< .9	< 1.2	Muscle	< .23	3.9	< .53	4.2	< .23	< .38	< .15	< .23	< .3	Gonads/roe	< .45	18.4	< 1.05	25.2	< .45	< .75	< .3	< .45	< .6	Eyed eggs
07.02.22	feb.22	8	LF	Late	9	9	7947	58	2328	5473	0.129401	0.176245	0.19525	Liver	< .9	43.9	< 2.1	54.3	< 1.1	< 1.5	< .6	< .9	< 1.2	Muscle	< .23	3.8	< .53	4.8	< .23	< .38	< .15	< .23	< .3	Gonads/roe	< .45	11.2	< 1.05	20.3	< .45	< .75	< .3	< .45	< .6	Eyed eggs	< .23	8.8	< .53	16.6	< .23
07.02.22	feb.22	9	LF	Late	8	9	7571	47	1852	5581	0.127107	0.170674	0.1957	Liver	< .9	57.5	< 2.1	48.8	< 1.5	< 1.5	< .6	< .9	< 1.2	Muscle	< .23	4.4	< .53	7.9	< .23	< .38	0.1666	< .23	< .3	Gonads/roe	< .45	11.7	< 1.05	24.4	< .45	< .75	< .3	< .45	< .6	Eyed eggs	< .23	9.3	< .53	20	< .23
07.02.22	feb.22	10	LF	Late	8	9	9534	90	1831	7502	0.15583	0.201071	0.2381	Liver	< .9	77.1	< 2.1	79	< 1.3	< 1.5	< .6	< .9	< 1.2	Muscle	< .23	7.9	< .53	10.1	0.2406	< .38	< .15	< .23	< .3	Gonads/roe	< .45	12.7	< 1.05	25.7	< .45	< .75	< .3	< .45	< .6	Eyed eggs	< .23	10.7	< .53	21.6	< .23
07.02.22	feb.22	11	SF	Late	7	10	7610	64	1829	5630	0.147921	0.186094	0.231	Liver	< .9	63.3	< 2.1	64.1	< .7	< 1.5	< .6	< .9	< 1.2	Muscle	< .23	9.2	< .53	10	< .23	< .38	0.1827	< .23	< .3	Gonads/roe	< .45	15.7	< 1.05	22.9	< .45	< .75	< .3	< .45	< .6	Eyed eggs	< .23	13.3	< .53	19	< .23
07.02.22	feb.22	12	SF	Late	8	12	8310	60	2208	5952	0.161878	0.203653	0.24295	Liver	< .9	139	< 2.1	71.5	< 1.7	< 1.5	< .6	< .9	< 1.2	Muscle	< .23	11.8	< .53	11.6	< .23	< .38	0.2171	< .23	< .3	Gonads/roe	< .45	19.9	< 1.05	25.8	< .45	< .75	< .3	< .45	< .6	Eyed eggs	< .23	16.3	< .53	21.9	< .23
07.02.22	feb.22	13	SF	Late	7	12	7305	50	1684	5446	0.145392	0.177196	0.2198	Liver	< .9	66.3	< 2.1	58.4	< 1.1	< 1.5	< .6	< .9	< 1.2	Muscle	< .23	8.8	< .53	15.7	< .23	< .38	0.1624	< .23	< .3	Gonads/roe	< .45	11.6	< 1.05	25	< .45	< .75	< .3	< .45	< .6	Eyed eggs	< .23	11.1	< .53	23.6	< .23
07.02.22	feb.22	14	LF	Late	9	11	7880	44	2171	5574	0.123002	0.159902	0.19935	Liver	< .9	47.4	< 2.1	66.9	< 1.4	< 1.5	< .6	< .9	< 1.2	Muscle	< .23	10.1	< .53	20.2	0.2823	< .38	0.2855	< .23	< .3	Gonads/roe	< .45	9.5	< 1.05	26.7	< .45	< .75	< .3	< .45	< .6	Eyed eggs	< .23	7.6	< .53	21.1	< .23
07.02.22	feb.22	15	SF	Late	8	10	7090	39	1884	5077	0.118163	0.141033	0.1817	Liver	< .9	76.6	< 2.1	75.4	< 1	< 1.5	< .6	< .9	< 1.2	Muscle	< .23	6.4	< .53	8.2	< .23	< .38	0.2856	< .23	< .3	Gonads/roe	< .45	14.7	< 1.05	31.7	< .45	< .75	< .3	< .45	< .6	Eyed eggs	< .23	12.8	< .53	27.2	< .23
07.02.22	feb.22	16	LF	Late	7	9	8060	56	2105	5822	0.132237	0.161163	0.2097	Liver	< .9	40.9	< 2.1	60.2	< .9	< 1.5	< .6	< .9	< 1.2	Muscle	< .23	5.5	< .53	10.1	< .23	< .38	0.1896	< .23	< .3	Gonads/roe	< .45	8.3	< 1.05	23.6	< .45	< .75	< .3	< .45	< .6	Eyed eggs	< .23	7.4	< .53	20.6	< .23
14.02.22	feb.22	17	SF	Late	7	10	10491	61	2853	7459	0.116967	0.138898	0.17785	Liver	< .9	83.9	< 2.1	51.7	< .9	< 1.5	< .6	< .9	< 1.2	Muscle	< .23	8.6	< .53	9.8	< .23	< .38	0.2764	< .23	< .3	Gonads/roe	< .45	17.7	< 1.05	24.4	< .45	< .75	< .3	< .45	< .6	Eyed eggs	< .23	11.5	< .53	24.7	< .23
14.02.22	feb.22	18	LF	Late	7	11	7360	52	1704	5513	0.139149	0.168666	0.20045	Liver	< .9	84.6	< 2.1	62.1	< 1.4	< 1.5	< .6	< .9	< 1.2	Muscle	< .23	4.5	< .53	4.6	< .23	< .38	0.1885	< .23	< .3	Gonads/roe	< .45	15.8	< 1.05	22.9	< .45	< .75	< .3	< .45	< .6	Eyed eggs	< .23	14	< .53	20.8	< .23
14.02.22	feb.22	19	LF	Late	7	9	7206	48	1905	5186	0.150556	0.176365	0.22205	Liver	< .9	89.6	< 2.1	90.6	< 1.4	< 1.5	< .6	< .9	< 1.2	Muscle	< .23	4.6	< .53	7	< .23	< .38	0.1715	< .23	< .3	Gonads/roe	< .45	18	< 1.05	29.9	< .45	< .75	< .3	< .45	< .6	Eyed eggs	< .23	15.2	< .53	25.5	< .23
14.02.22	feb.22	20	SF	Late	9	10	9250	59	2465	6565	0.125944	0.136439	0.1892	Liver	< .9	73.7	< 2.1	59.5	< .7	< 1.5	< .6	< .9	< 1.2	Muscle	< .23	12.5	< .53	17.2	0.2709	< .38	0.1702	< .23	< .3	Gonads/roe	< .45	10	< 1.05	19.8	< .45	< .75	< .3	< .45	< .6	Eyed eggs	< .23	8.6	< .53	17.2	< .23
14.02.22	feb.22	21	SF	Late	9	10	10690	72	2176	8316	0.15517	0.188085	0.19395	Liver	< .9	49.1	< 2.1	57.3	< 1	< 1.5	< .6	< .9	< 1.2	Muscle	< .23	7.8	< .53	12	< .23	< .38	0.1959	< .23	< .3	Gonads/roe	< .45	10.8	< 1.05	23.4	< .45	< .75	< .3	< .45	< .6	Eyed eggs	< .23	9.5	< .53	20.6	< .23
14.02.22	feb.22	22	SF	Late	7	10	7354	52	1703	5526	0.129376	0.161719	0.22375	Liver	< .9	52.1	< 2.1	55.8	< 1.4	< 1.5	< .6	< .9	< 1.2	Muscle	< .23	5.9	< .53	7.4	< .23	< .38	0.3054	< .23	< .3	Gonads/roe	< .45	13.5	< 1.05	21.7	< .45	< .75	< .3	< .45	< .6	Eyed eggs	< .23	10.9	< .53	18	< .23
14.02.22	feb.22	23	LF	Late	8	11	7960	52	1908	5926	0.131956	0.151361	0.203	Liver	< .9	61.5	< 2.1	82.7	< 2.5	< 1.5	< .6	< .9	< 1.2	Muscle	< .23	0.913	< .53	2.2	< .23	< .38	0.2761	< .23	< .3	Gonads/roe	< .45	14.8	< 1.05	25.2	< .45	< .75	< .3	< .45	< .6	Eyed eggs	< .23	13.4	< .53	22.5	< .23
14.02.22	feb.22	24	SF	Late	8	12	10328	81	2478	7592	0.124473	0.142778	0.1996	Liver	< .9	53.5	< 2.1	55.8	< .8	< 1.5	< .6	< .9	< 1.2	Muscle	< .23	10.9	< .53	14.7	< .23	< .38	0.2841	< .23	< .3	Gonads/roe	< .45	12.5	< 1.05	24.4	< .45	< .75	< .3	< .45	< .6	Eyed eggs	< .23	10.4	< .53	20.1	< .23
[truncated: 14 more columns]

## Sheet: vitamin E
Date	Sampling group	Fish ID	Feed group	Ovulation group	Tank ID	Sea cage ID	body weight (g)	liver weight (g)	gonad weight (g)	gutted weight (g)	unfertil. egg weight (g)	eyed egg weight (g)	Juvenile weight (g)	LIVER (mg/kg)	Vitamin E (alfa- tokoferol)	Vitamin E (alfa- tokotrienol)	Vitamin E (beta- tokoferol)	Vitamin E (beta- tokotrienol)	Vitamin E (delta- tokoferol)	Vitamin E (delta- tokotrienol)	Vitamin E (gamma- tokoferol)	Vitamin E (gamma- tokotrienol)	Muscle (mg/kg)	Vitamin E (alfa- tokoferol)	Vitamin E (alfa- tokotrienol)	Vitamin E (beta- tokoferol)	Vitamin E (beta- tokotrienol)	Vitamin E (delta- tokoferol)	Vitamin E (delta- tokotrienol)	Vitamin E (gamma- tokoferol)	Vitamin E (gamma- tokotrienol)	Gonads/roe (mg/kg)	Vitamin E (alfa- tokoferol)	Vitamin E (alfa- tokotrienol)	Vitamin E (beta- tokoferol)	Vitamin E (beta- tokotrienol)	Vitamin E (delta- tokoferol)	Vitamin E (delta- tokotrienol)	Vitamin E (gamma- tokoferol)	Vitamin E (gamma- tokotrienol)	Eyed eggs (mg/kg)	Vitamin E (alfa- tokoferol)	Vitamin E (alfa- tokotrienol)	Vitamin E (beta- tokoferol)	Vitamin E (beta- tokotrienol)	Vitamin E (delta- tokoferol)	Vitamin E (delta- tokotrienol)	Vitamin E (gamma- tokoferol)	Vitamin E (gamma- tokotrienol)
2020-01-13	Jan.20	1					3012	30.2	2.5	2620					560	< .08	0.49	0.62	0.9	< .04	32	< .08		31	0.13	0.16	0.38	0.46	< .04	16.2	0.18
2020-01-13	Jan.20	2					2154	22.4	2.1	1892					330	0.19	0.29	0.48	0.31	< .04	23	< .08		27	0.14	0.19	0.4	0.59	< .04	19.3	0.17
2020-01-13	Jan.20	3					2740	29	2.3	2450					720	0.21	0.3	0.73	1.2	< .04	43	< .08		19.9	0.12	0.1	0.27	0.3	< .04	11.6	0.094
2020-01-13	Jan.20	6					2512	23.4	1.9	2246					310	0.2	0.29	0.21	1	< .04	25	< .08		21	0.11	0.11	0.24	0.36	< .04	11.4	0.11
2020-01-13	Jan.20	7					2682	25.5	3	2348					350	0.13	0.34	0.44	0.59	< .04	29	< .08		19.9	0.12	0.1	0.23	0.32	< .04	12.5	0.12
2020-01-13	Jan.20	8					2042	20.7	1.77	1764					101	0.091	0.18	0.19	0.78	< .04	16.1	< .08		15.1	0.12	0.088	0.18	0.23	< .04	9.4	0.13
2020-05-12	mai.20	1	LF			9	3710	43.45	3.63	3272					2070	3.9	0.33	1.7	0.41	< .04	76	< .08		31	< .08	0.093	0.25	0.62	< .04	13.4	< .08
2020-05-12	mai.20	2	LF			9	4170	47.3	4.69	3716					1570	0.21	0.12	1.1	0.33	< .04	58	< .08		22	< .08	0.057	0.17	0.46	< .04	9.6	< .08
2020-05-12	mai.20	3	LF			9	3794	43.77	8.56	3278					2040	1.4	< .04	1.2	0.42	< .04	95	< .08		24	< .08	0.087	0.14	0.41	< .04	10.8	< .08
2020-05-12	mai.20	6	SF			10	4476	45.9	6.93	3928					700	0.29	0.18	0.18	0.21	< .04	39	< .08		23	0.12	0.09	0.19	0.45	< .04	16.1	0.097
2020-05-12	mai.20	7	SF			10	3408	45.05	4.69	2906					420	0.13	< .04	< .08	< .04	< .04	24	< .08		16.1	< .08	0.07	0.13	0.3	< .04	11.1	< .08
2020-05-12	mai.20	10	SF			10	3914	46.48	4.4	3404					460	0.19	< .04	< .08	< .04	< .04	35	< .08		18.8	0.1	0.086	0.16	0.37	< .04	11.7	0.083
2020-05-12	mai.20	13	LF			11	3508	43.47	5.01	3018					610	0.3	< .04	0.68	< .04	< .04	21	< .08		22	< .08	0.072	0.1	0.36	< .04	9	< .08
2020-05-12	mai.20	14	LF			11	3294	33.7	4.99	2870					270	0.14	< .04	< .08	< .04	< .04	10.4	< .08		27	0.11	0.099	0.18	0.45	< .04	12.2	< .08
2020-05-12	mai.20	15	LF			11	4354	52.45	6.46	3794					1750	0.78	0.23	1.4	0.59	< .04	80	< .08		23	< .08	0.075	0.18	0.54	< .04	10.9	< .08
2020-05-12	mai.20	16	SF			12	4096	44.15	5.02	3574					310	0.25	0.089	0.14	< .04	< .04	27	< .08		25	0.15	0.1	0.21	0.51	< .04	18.4	0.2
2020-05-12	mai.20	17	SF			12	3850	33.68	4.46	3326					1000	0.41	0.5	0.76	0.27	< .04	100	< .08		18.5	0.11	0.11	0.24	0.45	< .04	14.5	0.13
2020-05-12	mai.20	20	SF			12	4102	50.84	5.11	3648					470	0.33	< .04	0.11	< .04	< .04	32	< .08		17.8	< .08	0.067	0.12	0.32	< .04	10.8	< .08
2020-09-22	sep.20	2	LF			9	5749	52.04	12.7	5029					270	0.42	0.15	< .08	0.24	< .04	13.6	< .08		38	0.14	0.095	0.21	0.52	< .04	11.5	< .08
2020-09-22	sep.20	3	LF			9	8457	75.15	29.6	7388					420	0.35	0.12	< .08	0.37	< .04	27	< .08		31	0.15	0.095	0.16	0.52	< .04	11.6	0.1
2020-09-22	sep.20	4	LF			9	6506	69.07	10.9	5688					630	< .08	0.38	< .08	0.7	< .04	41	< .08		37	0.16	0.068	0.18	0.58	< .04	12	< .08
2020-09-22	sep.20	7	SF			12	8166	69.71	15.39	7228					390	0.53	0.27	0.26	0.45	< .04	35	< .08		30	0.19	0.13	0.32	0.55	< .04	15.7	0.12
2020-09-22	sep.20	9	SF			12	7402	82.91	13.83	6528					550	< .08	0.38	< .08	0.49	< .04	52	< .08		38	0.27	0.15	0.57	0.84	< .04	25	0.12
2020-09-22	sep.20	11	SF			10	6453	55.29	14.96	5793					980	0.68	0.61	1.2	0.45	< .04	99	< .08		24	0.13	0.098	0.24	0.25	< .04	15.1	0.1
2020-09-22	sep.20	12	SF			10	6066	46.18	39.55	5430					92	< .08	0.092	< .08	0.091	< .04	11.1	< .08		35	0.2	0.15	0.46	0.81	< .04	23	0.17
2020-09-22	sep.20	13	SF			10	8380	73.98	14.4	7369					330	0.35	0.37	< .08	0.25	< .04	27	< .08		27	0.17	0.11	0.36	0.49	< .04	16.1	0.11
2020-09-22	sep.20	14	SF			10	6387	70.33	13.69	5643					700	< .08	0.4	< .08	0.61	< .04	85	< .08		43	0.31	0.17	0.49	0.8	< .04	29	0.11
2020-09-22	sep.20	16	LF			11	5128	45.57	10.97	4609					710	0.89	0.4	0.23	0.45	< .04	38	< .08		33	0.15	0.11	0.2	0.56	< .04	12.4	0.13
2020-09-22	sep.20	17	LF			11	5875	52.35	11.11	5192					490	0.51	< .04	0.29	0.085	< .04	15.2	< .08		56	0.23	0.18	0.26	0.8	< .04	17.2	0.1
2020-09-22	sep.20	18	LF			11	5712	44.18	10.61	5089					500	0.89	0.2	< .08	0.62	< .04	23	< .08		44	0.16	0.14	0.21	0.69	< .04	13.1	0.1
2021-01-12	jan.21	1	SF			10	9130	74.7	31.1	8400				Liver	1110	< .08	< .04	< .08	< .04	< .04	36	< .08	Muscle	36	0.17	0.08	0.34	0.75	< .04	11.7	< .08	Gonads/roe	133	0.13	0.2	0.32	0.55	< .04	11.3	< .08
2021-01-12	jan.21	2	SF			10	9240	90.2	33.1	8070				Liver	490	< .08	< .04	< .08	< .04	< .04	15.1	< .08	Muscle	38	0.16	0.085	0.33	0.71	< .04	12.2	< .08	Gonads/roe	132	0.11	0.22	0.32	0.55	< .04	11.3	< .08
2021-01-12	jan.21	3	SF			10	11160	95.5	31.8	10090				Liver	680	< .08	< .04	< .08	< .04	< .04	26	< .08	Muscle	37	0.12	0.092	0.44	0.81	< .04	13	< .08	Gonads/roe	102	0.089	0.16	0.19	0.29	< .04	9.2	< .08
2021-01-12	jan.21	6	LF			9	9310	87.4	46.7	8110				Liver	240	< .08	< .04	< .08	< .04	< .04	16.5	< .08	Muscle	30	0.16	0.078	0.33	0.65	< .04	15.1	< .08	Gonads/roe	99	0.096	0.17	0.26	0.43	< .04	13.3	< .08
2021-01-12	jan.21	8	LF			9	12690	112.9	34.9	11070				Liver	710	< .08	< .04	< .08	< .04	< .04	31	< .08	Muscle	33	0.2	0.14	0.44	0.69	< .04	16.4	< .08	Gonads/roe	95	< .08	0.21	0.25	0.35	< .04	9.1	< .08
2021-01-12	jan.21	9	LF			9	9990	88	33.8	8710				Liver	680	< .08	< .04	< .08	< .04	< .04	27	< .08	Muscle	30	0.13	0.089	0.31	0.55	< .04	15.2	< .08	Gonads/roe	112	0.091	0.21	0.25	0.36	< .04	12.8	< .08
2021-01-12	jan.21	12	LF			11	11120	93	39.1	9830				Liver	1260	< .08	< .04	< .08	< .04	< .04	49	< .08	Muscle	29	0.088	0.098	0.3	0.59	< .04	10.9	< .08	Gonads/roe	132	0.1	0.25	0.41	0.6	< .04	14.4	< .08
2021-01-12	jan.21	13	LF			11	12110	104.7	55.7	10680				Liver	1350	< .08	< .04	< .08	< .04	< .04	52	< .08	Muscle	39	0.11	0.12	0.4	0.75	< .04	13.1	< .08	Gonads/roe	81	< .08	0.15	0.17	0.28	< .04	6.5	< .08
2021-01-12	jan.21	14	LF			11	11260	86.7	33.5	9770				Liver	780	< .08	< .04	< .08	< .04	< .04	29	< .08	Muscle	44	0.13	0.15	0.38	0.84	< .04	16.3	< .08	Gonads/roe	98	< .08	0.22	0.23	0.39	< .04	9.9	< .08
2021-01-12	jan.21	16	SF			12	10350	100.1	44	9180				Liver	250	< .08	< .04	< .08	< .04	< .04	26	< .08	Muscle	19.8	0.082	0.086	0.23	0.42	< .04	12.5	< .08	Gonads/roe	124	0.11	0.23	0.36	0.55	< .04	21	< .08
2021-01-12	jan.21	17	SF			12	8950	78.7	33.6	7950				Liver	450	< .08	< .04	< .08	< .04	< .04	26	< .08	Muscle	25	0.12	0.13	0.37	0.63	< .04	14.9	< .08	Gonads/roe	104	0.099	0.17	0.35	0.41	< .04	13.4	< .08
2021-01-12	jan.21	18	SF			12	11590	103.4	31.1	10160				Liver	470	< .08	< .04	< .08	< .04	< .04	27	< .08	Muscle	38	0.14	0.13	0.45	0.72	< .04	22	< .08	Gonads/roe	98	< .08	0.15	0.2	0.33	< .04	11	< .08
2021-06-01	jun.21	2	LF			9	10100	116.4	74.9	9150				Liver	260	< .08	< .04	< .08	< .04	< .04	17.5	< .08	Muscle	34	0.099	0.099	0.23	0.67	< .04	13.5	< .08	Gonads/roe	125	< .08	0.12	0.19	0.51	< .04	16.4	< .08
2021-06-01	jun.21	4	LF			9	10900	173	132	9700				Liver									Muscle	37	0.11	0.14	0.27	0.79	< .04	16.8	< .08	Gonads/roe	169	0.15	0.18	0.24	0.86	< .04	26	< .08
2021-06-01	jun.21	5	LF			9	12000	122	180	10800				Liver	360	< .08	< .04	< .08	< .04	< .04	24	< .08	Muscle	41	0.12	0.13	0.33	0.87	< .04	17.8	< .08	Gonads/roe	210	0.1	0.31	0.26	0.98	< .04	31	< .08
2021-06-01	jun.21	8	SF			10	15100	158	276	13560				Liver	210	< .08	< .04	< .08	< .04	< .04	17.6	< .08	Muscle	26	0.12	0.084	0.24	0.65	< .04	14.5	< .08	Gonads/roe	186	0.17	0.19	0.24	0.85	< .04	26	< .08
2021-06-01	jun.21	9	SF			10	14600	166	104	13000				Liver	198	< .08	< .04	< .08	< .04	< .04	15.8	< .08	Muscle	27	0.13	0.065	0.3	0.64	< .04	14.2	< .08	Gonads/roe	126	< .08	0.11	0.14	0.38	< .04	15.8	< .08
2021-06-01	jun.21	10	SF			10	12500	134	176	11100				Liver	530	< .08	< .04	< .08	< .04	< .04	42	< .08	Muscle	27	0.11	0.085	0.31	0.58	< .04	14.4	< .08	Gonads/roe	192	0.13	0.24	0.32	1.1	< .04	32	< .08
2021-06-01	jun.21	13	LF			11	13900	154	184	12500				Liver	370	< .08	< .04	< .08	< .04	< .04	24	< .08	Muscle	46	0.11	0.15	0.25	0.9	< .04	19.6	< .08	Gonads/roe	172	0.11	0.16	0.2	0.75	< .04	25	< .08
2021-06-01	jun.21	14	LF			11	11980	136	236	10750				Liver	390	< .08	< .04	< .08	< .04	< .04	33	< .08	Muscle	31	0.11	0.12	0.3	0.77	< .04	17.3	< .08	Gonads/roe	210	0.13	0.33	0.35	1.3	< .04	41	< .08
2021-06-01	jun.21	15	LF			11	12700	160	122	11260				Liver	240	< .08	< .04	< .08	< .04	< .04	17.7	< .08	Muscle	41	< .08	0.11	0.22	0.67	< .04	14.8	< .08	Gonads/roe	159	0.13	0.19	0.17	0.58	< .04	23	< .08
2021-06-01	jun.21	18	SF			12	12240	114	172	11100				Liver	146	< .08	< .04	< .08	< .04	< .04	17	< .08	Muscle	32	0.12	0.1	0.31	0.52	< .04	17	< .08	Gonads/roe	210	0.1	0.24	0.24	0.49	< .04	34	< .08
2021-06-01	jun.21	19	SF			12	11320	128	146	10030				Liver	129	< .08	< .04	< .08	< .04	< .04	13	< .08	Muscle	37	0.13	0.14	0.29	0.75	< .04	20	< .08	Gonads/roe	188	0.14	0.19	0.24	0.66	< .04	30	< .08
2021-06-01	jun.21	20	SF			12	12300	152	152	11050				Liver	163	< .08	< .04	< .08	< .04	< .04	13.1	< .08	Muscle	35	0.097	0.084	0.26	0.56	< .04	15.6	< .08	Gonads/roe	158	0.11	0.16	0.16	0.55	< .04	23	< .08
01.11.21	nov.21	1	SF	Early	1	12	8870	72	1702	6943	0.110619	0.184365	0.156833	Liver	122	< .08	< .04	< .08	< .04	< .04	24	< .08	Muscle	31	0.18	0.12	0.3	0.56	< .04	21	< .08	Gonads/roe	111	< .08	0.22	0.31	0.4	< .04	36	< .08	Eyed eggs	90	< .08	0.12	0.19	0.25	< .04	28	< .08
01.11.21	nov.21	2	SF	Early	3	12	8480	103	1579	6514	0.103075	0.167681	0.14675	Liver	97	< .08	< .04	< .08	< .04	< .04	13.1	< .08	Muscle	46	0.24	0.24	0.51	0.95	< .04	26	< .08	Gonads/roe	100	< .08	0.28	0.26	0.38	< .04	28	< .08	Eyed eggs	87	< .08	0.14	0.17	0.29	< .04	23	< .08
01.11.21	nov.21	3	LF	Early	1	11	9505	97	1787	7373	0.0859181	0.160506	0.122833	Liver	121	< .08	< .04	< .08	< .04	< .04	15.5	< .08	Muscle	55	0.29	0.24	0.4	1	< .04	26	< .08	Gonads/roe	102	< .08	0.26	0.19	0.37	< .04	28	< .08	Eyed eggs	85	< .08	0.11	0.11	0.23	< .04	22	< .08
08.11.21	nov.21	4	LF	Early	3	9	7380	65	1386	5694	0.102806	0.109832	0.1616	Liver	119	< .08	< .04	< .08	< .04	< .04	23	< .08	Muscle	31	0.21	0.14	0.31	0.58	< .04	19.2	< .08	Gonads/roe	88	< .08	0.5	0.21	0.33	< .04	28	< .08	Eyed eggs	91	< .08	0.15	0.12	0.29	< .04	28	< .08
08.11.21	nov.21	5	SF	Early	3	12	7671	70	1613	5755	0.126999	0.157623	0.17255	Liver	107	< .08	< .04	< .08	< .04	< .04	22	< .08	Muscle	39	0.27	0.14	0.27	0.61	< .04	26	< .08	Gonads/roe	111	< .08	0.82	0.23	0.31	< .04	37	< .08	Eyed eggs	96	< .08	0.11	0.12	0.24	< .04	31	< .08
08.11.21	nov.21	6	SF	Early	1	12	11149	90	2345	8565	0.111613	0.145764	0.15325	Liver	96	< .08	< .04	< .08	< .04	< .04	13.1	< .08	Muscle	35	0.17	0.089	0.24	0.45	< .04	11.3	< .08	Gonads/roe	91	0.091	1.5	0.28	0.35	< .04	25	< .08	Eyed eggs	93	< .08	0.15	0.15	0.26	< .04	22	< .08
08.11.21	nov.21	7	LF	Early	1	9	9680	105	1649	7560	0.0956453	0.13121	0.15365	Liver	110	< .08	< .04	< .08	< .04	< .04	18.2	< .08	Muscle	51	0.32	0.28	0.44	1	< .04	26	< .08	Gonads/roe	115	< .08	4.2	0.31	0.4	< .04	29	< .08	Eyed eggs	82	< .08	0.15	0.12	0.29	< .04	22	< .08
08.11.21	nov.21	8	LF	Early	1	11	7836	57	1709	5855	0.0961134	0.128628	0.14695	Liver	115	< .08	< .04	< .08	< .04	< .04	21	< .08	Muscle	40	0.22	0.14	0.26	0.72	< .04	22	< .08	Gonads/roe	88	< .08	1.9	0.19	0.45	< .04	35	< .08	Eyed eggs	73	< .08	0.14	0.15	0.31	< .04	29	< .08
08.11.21	nov.21	9	SF	Early	2	10	8114	80	1621	6092	0.0988858	0.128981	0.1571	Liver	121	< .08	< .04	< .08	< .04	< .04	19.6	< .08	Muscle	51	0.27	0.2	0.47	1.1	< .04	22	< .08	Gonads/roe	115	< .08	1.5	0.23	0.51	< .04	33	< .08	Eyed eggs	92	< .08	0.16	0.14	0.32	< .04	26	< .08
15.11.21	nov.21	10	SF	Early	3	10	9485	112.7	2106	7151.3	0.113332	0.137618	0.1621	Liver	118	< .08	< .04	< .08	< .04	< .04	27	< .08	Muscle	37	0.2	0.15	0.33	0.63	< .04	23	< .08	Gonads/roe	93	< .08	0.64	0.28	0.3	< .04	31	< .08	Eyed eggs	90	< .08	0.12	0.14	0.25	< .04	29	< .08
15.11.21	nov.21	11	SF	Early	1	10	6680	69.6	1314	5191.5	0.0989762	0.122409	0.14935	Liver	105	< .08	< .04	< .08	< .04	< .04	18.1	< .08	Muscle	36	0.15	0.14	0.22	0.4	< .04	16.3	< .08	Gonads/roe	107	< .08	0.54	0.31	0.36	< .04	37	< .08	Eyed eggs	97	< .08	0.15	0.15	0.27	< .04	32	< .08
15.11.21	nov.21	12	LF	Early	3	9	10835	95.6	2365	8177.4	0.119024	0.141215	0.16985	Liver	170	< .08	< .04	< .08	< .04	< .04	26	< .08	Muscle	46	0.19	0.18	0.33	0.79	< .04	20	< .08	Gonads/roe	104	< .08	0.67	0.23	0.39	< .04	30	< .08	Eyed eggs	88	< .08	0.088	0.14	0.26	< .04	24	< .08
15.11.21	nov.21	13	SF	Early	2	10	7700	73	1709	5770	0.105297	0.132093	0.1628	Liver	81	< .08	< .04	< .08	< .04	< .04	17.1	< .08	Muscle	26	0.15	0.1	0.27	0.38	< .04	11.8	< .08	Gonads/roe	111	< .08	1.1	0.29	0.39	< .04	33	< .08	Eyed eggs	100	0.086	0.17	0.2	0.35	< .04	31	< .08
15.11.21	nov.21	14	SF	Early	2	12	7860	68	1784	5920.6	0.0988982	0.132848	0.14655	Liver	138	< .08	< .04	< .08	< .04	< .04	24	< .08	Muscle	28	0.13	0.14	0.22	0.47	< .04	15	< .08	Gonads/roe	108	< .08	0.59	0.27	0.4	< .04	35	< .08	Eyed eggs	89	< .08	0.16	0.14	0.27	< .04	28	< .08
15.11.21	nov.21	15	LF	Early	2	9	8305	101.2	1685	6376.8	0.100518	0.129587	0.16925	Liver	94	< .08	< .04	< .08	< .04	< .04	16	< .08	Muscle	32	0.12	0.088	0.22	0.38	< .04	12	< .08	Gonads/roe	117	< .08	0.83	0.26	0.43	< .04	31	< .08	Eyed eggs	98	< .08	0.2	0.12	0.28	< .04	25	< .08
15.11.21	nov.21	16	SF	Early	2	12	9210	87.3	1991	7033.7	0.104841	0.132799	0.1616	Liver	133	< .08	< .04	< .08	< .04	< .04	26	< .08	Muscle	31	0.17	0.11	0.19	0.39	< .04	19.1	< .08	Gonads/roe	143	< .08	0.57	0.36	0.57	< .04	43	< .08	Eyed eggs	117	< .08	0.14	0.2	0.38	< .04	34	< .08
15.11.21	nov.21	17	LF	Early	1	9	8845	71.4	1946	6683.6	0.0981266	0.14178	0.15765	Liver	82	< .08	< .04	< .08	< .04	< .04	16.9	< .08	Muscle	22	0.13	0.071	0.21	0.37	< .04	10.2	< .08	Gonads/roe	93	< .08	0.57	0.23	0.37	< .04	30	< .08	Eyed eggs	72	< .08	0.12	0.17	0.23	< .04	23	< .08
29.11.2021	nov.21	18	LF	Early	1	11	8830	71	1804	6783	0.100775	0.14289	0.1603	Liver	101	< .08	< .04	< .08	< .04	< .04	15	< .08	Muscle	44	0.25	0.15	0.31	0.76	< .04	16.9	< .08	Gonads/roe	124	< .08	0.83	0.27	0.46	< .04	36	< .08	Eyed eggs	96	< .08	0.19	0.11	0.27	< .04	27	< .08
29.11.2021	nov.21	19	SF	Early	1	12	10800	83	2219	8178	0.09696	0.139537	0.15375	Liver	124	< .08	< .04	< .08	< .04	< .04	25	< .08	Muscle	34	0.18	0.15	0.25	0.58	< .04	22	< .08	Gonads/roe	120	< .08	0.69	0.24	0.43	< .04	43	< .08	Eyed eggs	92	< .08	0.15	0.098	0.3	< .04	33	< .08
06.12.2021	nov.21	20	LF	Early	2	11	9031	73.775	1418	7357.23	0.110026	0.144034	0.14025	Liver	135	< .08	< .04	< .08	< .04	< .04	18	< .08	Muscle	35	0.14	0.12	0.28	0.54	< .04	13.5	< .08	Gonads/roe	129	< .08	0.45	0.31	0.35	< .04	27	< .08	Eyed eggs	103	< .08	0.11	0.17	0.21	< .04	21	< .08
06.12.2021	nov.21	21	SF	Early	2	10	7384	62	1135	6044	0.0995121	0.128997	0.121305	Liver	157	< .08	< .04	< .08	0.34	< .04	29	< .08	Muscle	36	0.21	0.16	0.41	0.75	< .04	22	< .08	Gonads/roe	119	< .08	0.55	0.37	0.4	< .04	43	< .08	Eyed eggs	90	< .08	0.15	0.18	0.27	< .04	31	< .08
29.11.2021	dec.21	1	SF	Normal	5	12	9820	105	2215	7258	0.119652	0.150117	0.18705	Liver	88	0.43	0.13	< .08	0.25	< .04	18.5	< .08	Muscle	44	0.3	0.16	0.32	< .04	< .04	27	< .08	Gonads/roe	92	0.19	0.26	0.17	0.38	< .04	28	< .08	Eyed eggs	82	0.18	23	0.36	0.14	0.22	< 0.08	< 0.04
29.11.2021	dec.21	2	LF	Normal	4	11	9300	81	2350	6769	0.126463	0.159842	0.1814	Liver	117	0.38	0.16	< .08	0.29	< .04	18.2	< .08	Muscle	44	0.24	0.098	0.26	0.66	< .04	16.2	< .08	Gonads/roe	114	0.23	0.28	0.24	0.52	< .04	28	< .08	Eyed eggs	101	0.17	21	0.44	0.14	0.24	< 0.08	< 0.04
29.11.2021	dec.21	3	LF	Normal	5	11	9055	77	2167	6651	0.137173	0.181172	0.18195	Liver	81	0.39	0.17	< .08	0.29	< .04	15.5	< .08	Muscle	40	0.31	0.073	0.45	0.78	< .04	15.7	< .08	Gonads/roe	94	0.14	0.28	0.29	0.46	< .04	30	< .08	Eyed eggs	79	0.16	21	0.36	0.18	0.3	< 0.08	< 0.04
29.11.2021	dec.21	4	LF	Normal	6	11	9850	88	2231	7320	0.109041	0.148692	0.1688	Liver	111	0.2	0.21	< .08	0.33	< .04	19.8	< .08	Muscle	37	0.19	0.12	0.28	0.56	< .04	19.3	< .08	Gonads/roe	139	0.19	0.36	0.29	0.6	< .04	33	< .08	Eyed eggs	108	0.17	19.1	0.51	0.12	0.22	< 0.08	< 0.04
29.11.2021	dec.21	5	LF	Normal	6	9	8780	67	2191	6412	0.111168	0.153615	0.1799	Liver	116	0.43	0.25	0.13	0.46	< .04	20	< .08	Muscle	36	0.23	0.074	0.34	0.63	< .04	15.3	< .08	Gonads/roe	124	0.089	0.35	0.33	< .04	< .04	34	< .08	Eyed eggs	103	0.14	22	0.51	0.27	0.3	< 0.08	< 0.04
06.12.2021	dec.21	6	LF	Normal	5	11	9322	76	1916	7097	0.126051	0.14133	0.16635	Liver	99	0.3	0.18	< .08	0.23	< .04	20	< .08	Muscle	40	0.25	0.12	0.32	0.76	< .04	19.8	< .08	Gonads/roe	109	0.17	0.37	0.29	0.43	< .04	33	< .08	Eyed eggs	85	0.15	18.1	0.4	0.2	0.14	< 0.08	< 0.04
06.12.2021	dec.21	7	LF	Normal	6	9	8305	79	1507	6515	0.114413	0.151429	0.1312	Liver	108	0.41	0.095	< .08	0.29	< .04	20	< .08	Muscle	52	0.27	0.16	0.37	0.81	< .04	24	< .08	Gonads/roe	121	0.15	0.29	0.32	0.39	< .04	35	< .08	Eyed eggs	95	0.14	20	0.38	0.26	0.21	< 0.08	< 0.04
06.12.2021	dec.21	8	LF	Normal	4	9	9890	85	1803	7819	0.132294	0.165367	0.1741	Liver	144	0.64	0.11	< .08	0.33	< .04	29	< .08	Muscle	38	0.22	0.075	0.25	0.52	< .04	19.2	< .08	Gonads/roe	130	0.18	0.24	0.39	0.47	< .04	46	< .08	Eyed eggs	96	0.16	23	0.4	0.18	0.21	< 0.08	< 0.04
06.12.2021	dec.21	9	SF	Normal	6	10	7905	76	1473	6209	0.106611	0.137329	0.13305	Liver	106	0.46	0.2	< .08	0.32	< .04	23	< .08	Muscle	44	0.39	0.15	0.25	0.82	< .04	32	< .08	Gonads/roe	110	0.16	0.27	0.24	0.49	< .04	39	< .08	Eyed eggs	79	0.14	19.5	0.33	0.13	0.17	< 0.08	< 0.04
06.12.2021	dec.21	10	SF	Normal	6	12	7160	64	1302	5703	0.104088	0.128375	0.1254	Liver	102	0.33	0.23	0.15	0.22	< .04	18.9	< .08	Muscle	37	0.29	0.11	0.28	0.58	< .04	21	< .08	Gonads/roe	100	0.21	0.3	0.34	0.44	< .04	33	< .08	Eyed eggs	76	0.12	17	0.33	0.13	0.23	< 0.08	< 0.04
06.12.2021	dec.21	11	SF	Normal	6	10	8990	98	1512	7247	0.107257	0.136313	0.1417	Liver	100	0.41	0.14	< .08	0.31	< .04	19	< .08	Muscle	40	0.27	0.12	0.3	0.65	< .04	21	< .08	Gonads/roe	105	0.12	0.34	0.31	0.35	< .04	31	< .08	Eyed eggs	78	0.12	14.4	0.3	0.21	0.13	< 0.08	< 0.04
06.12.2021	dec.21	12	SF	Normal	4	10	9406	69	1988	7141	0.11059	0.143919	0.1368	Liver	118	0.61	< .04	< .08	0.19	< .04	16.7	< .08	Muscle	48	0.32	0.14	0.32	0.73	< .04	26	< .08	Gonads/roe	113	0.13	0.14	0.32	0.39	< .04	28	< .08	Eyed eggs	85	0.091	12.9	0.27	0.21	0.17	< 0.08	< 0.04
06.12.2021	dec.21	13	LF	Normal	6	11	6750	55	1662	4937	0.110167	0.138597	0.18035	Liver	103	0.34	0.17	< .08	0.4	< .04	21	< .08	Muscle	43	0.22	0.075	0.25	0.57	< .04	16	< .08	Gonads/roe	108	0.18	0.42	0.39	0.5	< .04	36	< .08	Eyed eggs	86	0.16	17.8	0.38	0.16	0.18	< 0.08	< 0.04
06.12.2021	dec.21	14	SF	Normal	4	10	7245	63	1446	5638	0.099977	0.118723	0.1186	Liver	102	0.39	0.086	< .08	0.26	< .04	17.7	< .08	Muscle	25	0.14	0.042	0.13	0.38	< .04	14.3	< .08	Gonads/roe	105	0.21	0.27	0.36	0.52	< .04	37	< .08	Eyed eggs	85	0.12	19.8	0.36	0.22	0.21	< 0.08	< 0.04
06.12.2021	dec.21	15	SF	Normal	5	10	7201	67	1355	5626	0.108119	0.125012	0.13615	Liver	80	0.46	< .04	< .08	0.26	< .04	14.3	< .08	Muscle	36	0.25	0.081	0.3	0.52	< .04	12.2	< .08	Gonads/roe	107	0.11	0.29	0.33	0.39	< .04	32	< .08	Eyed eggs	84	0.15	17.5	0.3	0.18	0.23	< 0.08	< 0.04
06.12.2021	dec.21	16	LF	Normal	5	9	9018	87	1592	7128	0.11875	0.141734	0.14105	Liver	117	0.52	< .04	< .08	0.34	< .04	18.3	< .08	Muscle	53	0.31	0.16	0.45	0.95	< .04	26	< .08	Gonads/roe	116	0.1	0.34	0.29	0.33	< .04	26	< .08	Eyed eggs	97	0.13	14.9	0.3	0.17	0.16	< 0.08	< 0.04
13.12.21	dec.21	17	SF	Normal	5	10	7295	53	1613	5555	0.108853	0.135128	0.1705	Liver	100	0.47	< .04	< .08	< .04	< .04	23	< .08	Muscle	32	0.26	0.22	0.35	0.53	< .04	18.9	< .08	Gonads/roe	108	0.17	0.36	0.36	0.44	< .04	39	< .08	Eyed eggs	99	0.18	28	0.46	0.23	0.27	< 0.08	< 0.04
13.12.21	dec.21	18	SF	Normal	4	12	7625	63	1468	5998	0.114895	0.144623	0.1743	Liver	93	0.33	0.092	< .08	0.43	< .04	21	< .08	Muscle	26	0.21	0.18	0.22	0.46	< .04	16.2	< .08	Gonads/roe	93	0.15	0.28	0.3	0.46	< .04	37	< .08	Eyed eggs	75	0.13	23	0.35	0.17	0.22	< 0.08	< 0.04
13.12.21	dec.21	19	LF	Normal	4	11	8460	85	1538	6686	0.100643	0.134434	0.15165	Liver	77	0.31	0.094	< .08	0.3	< .04	14.4	< .08	Muscle	49	0.27	0.18	0.43	0.79	< .04	17.5	< .08	Gonads/roe	110	0.17	0.31	0.35	0.43	< .04	33	< .08	Eyed eggs	88	0.18	21	0.32	0.13	0.17	< 0.08	< 0.04
13.12.21	dec.21	20	LF	Normal	4	9	7400	70	1423	5820	0.106128	0.139246	0.1646	Liver	88	0.25	< .04	< .08	0.3	< .04	14	< .08	Muscle	27	0.14	0.15	0.19	0.36	< .04	10.9	< .08	Gonads/roe	113	0.15	0.27	0.32	0.39	< .04	25	< .08	Eyed eggs	84	0.14	14.6	0.32	0.17	0.21	< 0.08	< 0.04
22.12.21	dec.21	21	SF	Normal	5	12	8110	64	1668	6282	0.11119	0.141863	0.1771	Liver	142	0.49	< .04	< .08	0.26	< .04	21	< .08	Muscle	39	0.37	0.15	0.28	0.61	< .04	17.6	< .08	Gonads/roe	111	0.088	0.41	0.32	0.44	< .04	29	< .08	Eyed eggs	96	0.16	21	0.42	0.21	0.19	< 0.08	< 0.04
22.12.21	dec.21	22	SF	Normal	6	12	6535	70	1283	5075.7	0.116103	0.152134	0.16715	Liver	81	0.44	0.2	< .08	0.45	< .04	24	< .08	Muscle	23	0.2	0.21	0.19	0.51	< .04	19.6	< .08	Gonads/roe	95	0.17	0.37	0.3	0.49	< .04	43	< .08	Eyed eggs	77	0.24	32	0.44	0.13	0.22	< 0.08	< 0.04
22.12.21	dec.21	23	SF	Normal	4	12	10480	122	2116	8088	0.0931439	0.115627	0.14505	Liver	145	0.52	0.17	< .08	0.21	< .04	33	< .08	Muscle	43	0.26	0.22	0.35	0.68	< .04	28	< .08	Gonads/roe	122	0.12	0.27	0.4	0.4	< .04	40	< .08	Eyed eggs	100	0.17	29	0.34	0.25	0.26	< 0.08	< 0.04
22.12.21	dec.21	24	LF	Normal	5	9	9855	93	2094	7497	0.114444	0.138123	0.17365	Liver	115	0.57	0.099	< .08	0.33	< .04	25	< .08	Muscle	49	0.27	0.19	0.48	0.95	< .04	23	< .08	Gonads/roe	111	0.18	0.27	0.28	0.44	< .04	34	< .08	Eyed eggs	93	0.17	25	0.43	0.16	0.21	< 0.08	< 0.04
31.01.22	feb.22	1	SF	Late	7	12	7402	NA	2138	5175	0.140039	0.160633	0.2069	Liver	133	< .08	< .04	< .08	< .04	< .04	27	< .08	Muscle	22	0.2	0.052	0.18	0.25	< .04	15.2	< .08	Gonads/roe	91	0.19	0.28	0.44	0.56	< .04	45	< .08	Eyed eggs	80	0.16	28	0.45	0.17	0.25	< 0.08	< 0.04
31.01.22	feb.22	2	LF	Late	9	11	7782	41	1964	5684	0.122564	0.164827	0.1823	Liver	290	0.48	0.24	< .08	0.38	< .04	32	< .08	Muscle	29	0.097	0.051	< .08	0.2	< .04	11.9	< .08	Gonads/roe	134	0.22	0.29	0.41	0.79	< .04	49	< .08	Eyed eggs	109	0.18	29	0.62	0.17	0.28	< 0.08	< 0.04
31.01.22	feb.22	3	LF	Late	9	9	6720	36	1705	4885	0.118788	0.156511	0.1635	Liver	230	0.58	34	< .08	0.59	< .04	< .04	< .08	Muscle	14.2	< .08	< .04	< .08	0.1	< .04	6.8	< .08	Gonads/roe	119	0.22	0.3	0.39	0.72	< .04	50	< .08	Eyed eggs	96	0.18	30	0.61	0.18	0.2	< 0.08	< 0.04
31.01.22	feb.22	4	LF	Late	7	9	10190	65	2627	7397	0.131684	0.165667	0.1815	Liver	250	0.48	< .04	< .08	0.26	< .04	41	< .08	Muscle	40	0.15	0.042	0.24	0.32	< .04	18.8	< .08	Gonads/roe	131	0.21	0.23	0.35	0.53	< .04	45	< .08	Eyed eggs	110	0.17	31	0.44	0.18	0.21	< 0.08	< 0.04
31.01.22	feb.22	5	LF	Late	8	11	6514	42	1937	4482	0.140798	0.166398	0.21695	Liver	210	0.63	0.21	< .08	0.39	< .04	46	< .08	Muscle	25	0.11	0.063	0.19	0.26	< .04	14	< .08	Gonads/roe	105	0.22	0.15	0.3	0.53	< .04	36	< .08	Eyed eggs	85	0.14	25	0.45	0.13	0.19	< 0.08	< 0.04
07.02.22	feb.22	6	SF	Late	9	12	10736	63	3325	7237	0.143561	0.16407	0.2188	Liver	210	< .08	< .04	< .08	0.76	< .04	48	< .08	Muscle	49	0.25	0.22	0.68	0.78	< .04	35	< .08	Gonads/roe	122	0.19	0.2	0.35	0.58	< .04	45	< .08	Eyed eggs	99	0.18	30	0.47	0.14	0.23	< 0.08	< 0.04
07.02.22	feb.22	7	SF	Late	8	12	7670	65	1682	5838	0.135628	0.15682	0.1884	Liver	123	< .08	< .04	< .08	0.28	< .04	23	< .08	Muscle	17.2	< .08	< .04	< .08	0.14	< .04	9	< .08	Gonads/roe	114	0.2	0.26	0.45	0.58	< .04	47	< .08	Eyed eggs
07.02.22	feb.22	8	LF	Late	9	9	7947	58	2328	5473	0.129401	0.176245	0.19525	Liver	132	0.46	< .04	< .08	0.24	< .04	24	< .08	Muscle	25	0.11	< .04	0.14	0.22	< .04	11.4	< .08	Gonads/roe	104	0.11	0.22	0.35	0.53	< .04	42	< .08	Eyed eggs	86	0.17	32	0.45	0.15	0.22	< 0.08	< 0.04
07.02.22	feb.22	9	LF	Late	8	9	7571	47	1852	5581	0.127107	0.170674	0.1957	Liver	187	< .08	< .04	< .08	0.45	< .04	26	< .08	Muscle	27	0.13	< .04	0.12	0.22	< .04	11.6	< .08	Gonads/roe	120	0.19	0.25	0.29	0.55	< .04	37	< .08	Eyed eggs	95	0.18	25	0.42	0.2	0.28	< 0.08	< 0.04
07.02.22	feb.22	10	LF	Late	8	9	9534	90	1831	7502	0.15583	0.201071	0.2381	Liver	270	0.49	< .04	< .08	< .04	< .04	53	< .08	Muscle	52	0.19	0.17	0.29	0.43	< .04	24	< .08	Gonads/roe	166	0.21	0.17	0.48	0.5	< .04	50	< .08	Eyed eggs	130	0.17	35	0.4	0.23	0.28	< 0.08	< 0.04
07.02.22	feb.22	11	SF	Late	7	10	7610	64	1829	5630	0.147921	0.186094	0.231	Liver	114	< .08	< .04	< .08	< .04	< .04	28	< .08	Muscle	23	0.14	0.056	0.15	0.24	< .04	14.1	< .08	Gonads/roe	107	0.22	0.22	0.33	0.53	< .04	49	< .08	Eyed eggs	94	0.2	40	0.46	0.17	0.28	< 0.08	< 0.04
07.02.22	feb.22	12	SF	Late	8	12	8310	60	2208	5952	0.161878	0.203653	0.24295	Liver	186	< .08	0.11	< .08	0.39	< .04	45	< .08	Muscle	39	0.23	0.11	0.26	0.5	< .04	25	< .08	Gonads/roe	143	0.22	0.37	0.71	0.93	< .04	60	0.7	Eyed eggs	122	0.29	47	0.68	0.13	0.37	< 0.08	< 0.04
07.02.22	feb.22	13	SF	Late	7	12	7305	50	1684	5446	0.145392	0.177196	0.2198	Liver	89	< .08	< .04	< .08	0.3	< .04	24	< .08	Muscle	31	0.24	0.13	0.43	0.53	< .04	28	< .08	Gonads/roe	106	0.17	0.22	0.35	0.54	< .04	52	< .08	Eyed eggs	91	0.21	42	0.48	0.13	0.4	< 0.08	< 0.04
07.02.22	feb.22	14	LF	Late	9	11	7880	44	2171	5574	0.123002	0.159902	0.19935	Liver	114	0.32	< .04	< .08	0.29	< .04	23	< .08	Muscle	46	0.23	0.11	0.43	0.68	< .04	19.8	< .08	Gonads/roe	106	0.19	0.19	0.24	0.55	< .04	34	< .08	Eyed eggs	82	0.13	24	0.41	0.12	0.22	< 0.08	< 0.04
07.02.22	feb.22	15	SF	Late	8	10	7090	39	1884	5077	0.118163	0.141033	0.1817	Liver	161	0.64	< .04	< .08	< .04	< .04	46	< .08	Muscle	22	0.13	0.047	< .08	0.18	< .04	18	< .08	Gonads/roe	105	0.15	0.22	0.31	0.52	< .04	49	< .08	Eyed eggs	82	0.13	36	0.37	0.14	0.21	< 0.08	< 0.04
07.02.22	feb.22	16	LF	Late	7	9	8060	56	2105	5822	0.132237	0.161163	0.2097	Liver	125	< .08	< .04	< .08	0.28	< .04	24	< .08	Muscle	40	0.17	0.11	0.33	0.42	< .04	18.1	< .08	Gonads/roe	108	0.23	0.17	0.28	0.55	< .04	32	< .08	Eyed eggs	88	0.16	24	0.46	0.11	0.22	< 0.08	< 0.04
14.02.22	feb.22	17	SF	Late	7	10	10491	61	2853	7459	0.116967	0.138898	0.17785	Liver	168	0.39	< .04	< .08	0.23	< .04	30	< .08	Muscle	32	0.16	0.066	0.31	0.34	< .04	15.6	< .08	Gonads/roe	120	0.2	0.26	0.43	0.63	< .04	49	< .08	Eyed eggs	100	0.17	33	0.44	0.19	0.28	< 0.08	< 0.04
14.02.22	feb.22	18	LF	Late	7	11	7360	52	1704	5513	0.139149	0.168666	0.20045	Liver	270	0.51	< .04	< .08	0.32	< .04	35	< .08	Muscle	32	0.11	0.072	0.13	0.23	< .04	14.3	< .08	Gonads/roe	147	0.19	0.24	0.25	0.81	< .04	47	< .08	Eyed eggs	123	0.21	39	0.62	0.19	0.24	< 0.08	< 0.04
14.02.22	feb.22	19	LF	Late	7	9	7206	48	1905	5186	0.150556	0.176365	0.22205	Liver	350	0.96	< .04	< .08	< .04	< .04	43	< .08	Muscle	25	0.12	< .04	0.089	0.12	< .04	10	< .08	Gonads/roe	152	0.17	0.21	0.37	0.56	< .04	47	< .08	Eyed eggs	121	0.16	37	0.47	0.33	0.3	< 0.08	< 0.04
14.02.22	feb.22	20	SF	Late	9	10	9250	59	2465	6565	0.125944	0.136439	0.1892	Liver	127	< .08	< .04	< .08	< .04	< .04	28	< .08	Muscle	59	0.36	0.21	0.59	0.86	< .04	41	< .08	Gonads/roe	107	0.15	0.19	0.25	0.47	< .04	43	< .08	Eyed eggs	84	0.16	34	0.39	0.15	0.26	< 0.08	< 0.04
14.02.22	feb.22	21	SF	Late	9	10	10690	72	2176	8316	0.15517	0.188085	0.19395	Liver	98	0.63	< .04	< .08	< .04	< .04	27	< .08	Muscle	24	0.19	0.056	0.28	0.35	< .04	18.4	0.34	Gonads/roe	123	0.15	0.23	0.39	0.51	< .04	51	< .08	Eyed eggs	98	0.21	41	0.38	0.21	0.24	< 0.08	< 0.04
14.02.22	feb.22	22	SF	Late	7	10	7354	52	1703	5526	0.129376	0.161719	0.22375	Liver	142	0.34	0.25	< .08	< .04	< .04	49	< .08	Muscle	20	0.13	0.044	0.14	0.2	< .04	15.5	< .08	Gonads/roe	113	0.11	0.25	0.4	0.5	< .04	56	< .08	Eyed eggs	85	0.16	43	0.4	0.15	0.27	< 0.08	< 0.04
14.02.22	feb.22	23	LF	Late	8	11	7960	52	1908	5926	0.131956	0.151361	0.203	Liver	350	0.99	< .04	< .08	0.27	< .04	50	< .08	Muscle	23	0.12	0.13	0.15	0.12	< .04	10.6	< .08	Gonads/roe	144	0.12	0.22	0.37	0.47	< .04	48	< .08	Eyed eggs	117	0.16	40	0.43	0.21	0.29	< 0.08	< 0.04
14.02.22	feb.22	24	SF	Late	8	12	10328	81	2478	7592	0.124473	0.142778	0.1996	Liver	82	< .08	< .04	< .08	< .04	< .04	22	< .08	Muscle	27	0.17	0.073	0.29	0.32	< .04	15.7	< .08	Gonads/roe	117	0.14	0.16	0.38	0.41	< .04	46	< .08	Eyed eggs	91	0.16	37	0.36	0.16	0.33	< 0.08	< 0.04
[truncated: 9 more columns]

## Sheet: vitamin C
Date	Sampling group	Fish ID	Feed group	Ovulation group	Tank ID	Sea cage ID	body weight (g)	liver weight (g)	gonad weight (g)	gutted weight (g)	unfertil. egg weight (g)	eyed egg weight (g)	Juvenile weight (g)	LIVER (mg/kg)	vitamin C	Muscle (mg/kg)	vitamin C	Gonads/roe (mg/kg)	vitamin C	Eyed eggs (mg/kg)	vitamin C	Juvenile (mg/kg)	vitamin C
2020-01-13	Jan.20	1					3012	30.2	2.5	2620					140		27
2020-01-13	Jan.20	2					2154	22.4	2.1	1892					140		24
2020-01-13	Jan.20	3					2740	29	2.3	2450					130		38
2020-01-13	Jan.20	6					2512	23.4	1.9	2246					150		21
2020-01-13	Jan.20	7					2682	25.5	3	2348					160		31
2020-01-13	Jan.20	8					2042	20.7	1.77	1764					130		16
2020-05-12	mai.20	1	LF			9	3710	43.45	3.63	3272					160		23
2020-05-12	mai.20	2	LF			9	4170	47.3	4.69	3716					190		15
2020-05-12	mai.20	3	LF			9	3794	43.77	8.56	3278					120		24
2020-05-12	mai.20	6	SF			10	4476	45.9	6.93	3928					150		42
2020-05-12	mai.20	7	SF			10	3408	45.05	4.69	2906					150		21
2020-05-12	mai.20	10	SF			10	3914	46.48	4.4	3404					130		32
2020-05-12	mai.20	13	LF			11	3508	43.47	5.01	3018					120		20
2020-05-12	mai.20	14	LF			11	3294	33.7	4.99	2870					130		18
2020-05-12	mai.20	15	LF			11	4354	52.45	6.46	3794					200		36
2020-05-12	mai.20	16	SF			12	4096	44.15	5.02	3574					140		30
2020-05-12	mai.20	17	SF			12	3850	33.68	4.46	3326					160		38
2020-05-12	mai.20	20	SF			12	4102	50.84	5.11	3648					110		23
2020-09-22	sep.20	2	LF			9	5749	52.04	12.7	5029					230		36
2020-09-22	sep.20	3	LF			9	8457	75.15	29.6	7388					230		54
2020-09-22	sep.20	4	LF			9	6506	69.07	10.9	5688					260		170
2020-09-22	sep.20	7	SF			12	8166	69.71	15.39	7228					220		47
2020-09-22	sep.20	9	SF			12	7402	82.91	13.83	6528					210		55
2020-09-22	sep.20	11	SF			10	6453	55.29	14.96	5793					160		34
2020-09-22	sep.20	12	SF			10	6066	46.18	39.55	5430					160		30
2020-09-22	sep.20	13	SF			10	8380	73.98	14.4	7369					180		43
2020-09-22	sep.20	14	SF			10	6387	70.33	13.69	5643					200		38
2020-09-22	sep.20	16	LF			11	5128	45.57	10.97	4609					160		36
2020-09-22	sep.20	17	LF			11	5875	52.35	11.11	5192					200		39
2020-09-22	sep.20	18	LF			11	5712	44.18	10.61	5089					170		34
2021-01-12	jan.21	1	SF			10	9130	74.7	31.1	8400				Liver	83	Muscle	50	Gonads/roe	760
2021-01-12	jan.21	2	SF			10	9240	90.2	33.1	8070				Liver	220	Muscle	47	Gonads/roe	560
2021-01-12	jan.21	3	SF			10	11160	95.5	31.8	10090				Liver	270	Muscle	53	Gonads/roe	600
2021-01-12	jan.21	6	LF			9	9310	87.4	46.7	8110				Liver	240	Muscle	48	Gonads/roe	630
2021-01-12	jan.21	8	LF			9	12690	112.9	34.9	11070				Liver	260	Muscle	73	Gonads/roe	770
2021-01-12	jan.21	9	LF			9	9990	88	33.8	8710				Liver	210	Muscle	56	Gonads/roe
2021-01-12	jan.21	12	LF			11	11120	93	39.1	9830				Liver	260	Muscle	63	Gonads/roe	670
2021-01-12	jan.21	13	LF			11	12110	104.7	55.7	10680				Liver	260	Muscle	56	Gonads/roe
2021-01-12	jan.21	14	LF			11	11260	86.7	33.5	9770				Liver	240	Muscle	56	Gonads/roe
2021-01-12	jan.21	16	SF			12	10350	100.1	44	9180				Liver	230	Muscle	56	Gonads/roe	580
2021-01-12	jan.21	17	SF			12	8950	78.7	33.6	7950				Liver	210	Muscle	52	Gonads/roe
2021-01-12	jan.21	18	SF			12	11590	103.4	31.1	10160				Liver	240	Muscle	91	Gonads/roe
2021-06-01	jun.21	2	LF			9	10100	116.4	74.9	9150				Liver	160	Muscle	55	Gonads/roe	540
2021-06-01	jun.21	4	LF			9	10900	173	132	9700				Liver	150	Muscle	73	Gonads/roe	460
2021-06-01	jun.21	5	LF			9	12000	122	180	10800				Liver	160	Muscle	50	Gonads/roe	370
2021-06-01	jun.21	8	SF			10	15100	158	276	13560				Liver	170	Muscle	58	Gonads/roe	450
2021-06-01	jun.21	9	SF			10	14600	166	104	13000				Liver	140	Muscle	65	Gonads/roe	630
2021-06-01	jun.21	10	SF			10	12500	134	176	11100				Liver	170	Muscle	57	Gonads/roe	400
2021-06-01	jun.21	13	LF			11	13900	154	184	12500				Liver	170	Muscle	62	Gonads/roe	260
2021-06-01	jun.21	14	LF			11	11980	136	236	10750				Liver	150	Muscle	76	Gonads/roe	550
2021-06-01	jun.21	15	LF			11	12700	160	122	11260				Liver	160	Muscle	72	Gonads/roe	510
2021-06-01	jun.21	18	SF			12	12240	114	172	11100				Liver	150	Muscle	86	Gonads/roe	450
2021-06-01	jun.21	19	SF			12	11320	128	146	10030				Liver	120	Muscle	47	Gonads/roe	360
2021-06-01	jun.21	20	SF			12	12300	152	152	11050				Liver	140	Muscle	69	Gonads/roe	570
01.11.21	nov.21	1	SF	Early	1	12	8870	72	1702	6943	0.110619	0.184365	0.156833	Liver	160	Muscle	14	Gonads/roe	220	Eyed eggs	160	Juvenile	62
01.11.21	nov.21	2	SF	Early	3	12	8480	103	1579	6514	0.103075	0.167681	0.14675	Liver	75	Muscle	6.9	Gonads/roe	120	Eyed eggs	97	Juvenile	40
01.11.21	nov.21	3	LF	Early	1	11	9505	97	1787	7373	0.0859181	0.160506	0.122833	Liver	80	Muscle	7.2	Gonads/roe	160	Eyed eggs	110	Juvenile	47
08.11.21	nov.21	4	LF	Early	3	9	7380	65	1386	5694	0.102806	0.109832	0.1616	Liver	130	Muscle	11	Gonads/roe	160	Eyed eggs	140	Juvenile	53
08.11.21	nov.21	5	SF	Early	3	12	7671	70	1613	5755	0.126999	0.157623	0.17255	Liver	93	Muscle	5.4	Gonads/roe	150	Eyed eggs	120	Juvenile	50
08.11.21	nov.21	6	SF	Early	1	12	11149	90	2345	8565	0.111613	0.145764	0.15325	Liver	74	Muscle	5.2	Gonads/roe	160	Eyed eggs	130	Juvenile	52
08.11.21	nov.21	7	LF	Early	1	9	9680	105	1649	7560	0.0956453	0.13121	0.15365	Liver	100	Muscle	6.2	Gonads/roe	180	Eyed eggs	120	Juvenile	51
08.11.21	nov.21	8	LF	Early	1	11	7836	57	1709	5855	0.0961134	0.128628	0.14695	Liver	77	Muscle	5.1	Gonads/roe	180	Eyed eggs	120	Juvenile	53
08.11.21	nov.21	9	SF	Early	2	10	8114	80	1621	6092	0.0988858	0.128981	0.1571	Liver	88	Muscle	7	Gonads/roe	180	Eyed eggs	140	Juvenile	56
15.11.21	nov.21	10	SF	Early	3	10	9485	112.7	2106	7151.3	0.113332	0.137618	0.1621	Liver	110	Muscle	6.7	Gonads/roe	140	Eyed eggs	120	Juvenile	50
15.11.21	nov.21	11	SF	Early	1	10	6680	69.6	1314	5191.5	0.0989762	0.122409	0.14935	Liver	67	Muscle	5.5	Gonads/roe	180	Eyed eggs	140	Juvenile	56
15.11.21	nov.21	12	LF	Early	3	9	10835	95.6	2365	8177.4	0.119024	0.141215	0.16985	Liver	110	Muscle	8.6	Gonads/roe	170	Eyed eggs	140	Juvenile	55
15.11.21	nov.21	13	SF	Early	2	10	7700	73	1709	5770	0.105297	0.132093	0.1628	Liver	97	Muscle	4.6	Gonads/roe	170	Eyed eggs	130	Juvenile	51
15.11.21	nov.21	14	SF	Early	2	12	7860	68	1784	5920.6	0.0988982	0.132848	0.14655	Liver	98	Muscle	7.8	Gonads/roe	190	Eyed eggs	130	Juvenile	59
15.11.21	nov.21	15	LF	Early	2	9	8305	101.2	1685	6376.8	0.100518	0.129587	0.16925	Liver	53	Muscle	4.7	Gonads/roe	160	Eyed eggs	120	Juvenile	52
15.11.21	nov.21	16	SF	Early	2	12	9210	87.3	1991	7033.7	0.104841	0.132799	0.1616	Liver	120	Muscle	9.8	Gonads/roe	190	Eyed eggs	150	Juvenile	54
15.11.21	nov.21	17	LF	Early	1	9	8845	71.4	1946	6683.6	0.0981266	0.14178	0.15765	Liver	91	Muscle	7.9	Gonads/roe	190	Eyed eggs	120	Juvenile	49
29.11.2021	nov.21	18	LF	Early	1	11	8830	71	1804	6783	0.100775	0.14289	0.1603	Liver	69	Muscle	7.4	Gonads/roe	190	Eyed eggs	140	Juvenile	60
29.11.2021	nov.21	19	SF	Early	1	12	10800	83	2219	8178	0.09696	0.139537	0.15375	Liver	110	Muscle	8.5	Gonads/roe	200	Eyed eggs	140	Juvenile	56
06.12.2021	nov.21	20	LF	Early	2	11	9031	73.775	1418	7357.23	0.110026	0.144034	0.14025	Liver	100	Muscle	11	Gonads/roe	190	Eyed eggs	160	Juvenile	69
06.12.2021	nov.21	21	SF	Early	2	10	7384	62	1135	6044	0.0995121	0.128997	0.121305	Liver	64	Muscle	5.3	Gonads/roe	150	Eyed eggs	110	Juvenile	53
29.11.2021	dec.21	1	SF	Normal	5	12	9820	105	2215	7258	0.119652	0.150117	0.18705	Liver	120	Muscle	5.7	Gonads/roe	170	Eyed eggs	130	Juvenile	58
29.11.2021	dec.21	2	LF	Normal	4	11	9300	81	2350	6769	0.126463	0.159842	0.1814	Liver	120	Muscle	3.8	Gonads/roe	150	Eyed eggs	130	Juvenile	52
29.11.2021	dec.21	3	LF	Normal	5	11	9055	77	2167	6651	0.137173	0.181172	0.18195	Liver	110	Muscle	4	Gonads/roe	150	Eyed eggs	120	Juvenile	54
29.11.2021	dec.21	4	LF	Normal	6	11	9850	88	2231	7320	0.109041	0.148692	0.1688	Liver	230	Muscle	8.4	Gonads/roe	200	Eyed eggs	170	Juvenile	67
29.11.2021	dec.21	5	LF	Normal	6	9	8780	67	2191	6412	0.111168	0.153615	0.1799	Liver	160	Muscle	5.7	Gonads/roe	190	Eyed eggs	130	Juvenile	57
06.12.2021	dec.21	6	LF	Normal	5	11	9322	76	1916	7097	0.126051	0.14133	0.16635	Liver	140	Muscle	6.5	Gonads/roe	180	Eyed eggs	140	Juvenile	77
06.12.2021	dec.21	7	LF	Normal	6	9	8305	79	1507	6515	0.114413	0.151429	0.1312	Liver	160	Muscle	6.6	Gonads/roe	200	Eyed eggs	160	Juvenile	75
06.12.2021	dec.21	8	LF	Normal	4	9	9890	85	1803	7819	0.132294	0.165367	0.1741	Liver	120	Muscle	4.2	Gonads/roe	150	Eyed eggs	110	Juvenile	55
06.12.2021	dec.21	9	SF	Normal	6	10	7905	76	1473	6209	0.106611	0.137329	0.13305	Liver	130	Muscle	4.6	Gonads/roe	180	Eyed eggs	120	Juvenile	59
06.12.2021	dec.21	10	SF	Normal	6	12	7160	64	1302	5703	0.104088	0.128375	0.1254	Liver	110	Muscle	4.9	Gonads/roe	180	Eyed eggs	130	Juvenile	74
06.12.2021	dec.21	11	SF	Normal	6	10	8990	98	1512	7247	0.107257	0.136313	0.1417	Liver	97	Muscle	4.2	Gonads/roe	150	Eyed eggs	110	Juvenile	58
06.12.2021	dec.21	12	SF	Normal	4	10	9406	69	1988	7141	0.11059	0.143919	0.1368	Liver	160	Muscle	5	Gonads/roe	200	Eyed eggs	130	Juvenile	68
06.12.2021	dec.21	13	LF	Normal	6	11	6750	55	1662	4937	0.110167	0.138597	0.18035	Liver	160	Muscle	5.5	Gonads/roe	200	Eyed eggs	150	Juvenile	66
06.12.2021	dec.21	14	SF	Normal	4	10	7245	63	1446	5638	0.099977	0.118723	0.1186	Liver	130	Muscle	4.1	Gonads/roe	190	Eyed eggs	140	Juvenile	75
06.12.2021	dec.21	15	SF	Normal	5	10	7201	67	1355	5626	0.108119	0.125012	0.13615	Liver	100	Muscle	3.9	Gonads/roe	140	Eyed eggs	100	Juvenile	62
06.12.2021	dec.21	16	LF	Normal	5	9	9018	87	1592	7128	0.11875	0.141734	0.14105	Liver	120	Muscle	3.8	Gonads/roe	160	Eyed eggs	120	Juvenile	79
13.12.21	dec.21	17	SF	Normal	5	10	7295	53	1613	5555	0.108853	0.135128	0.1705	Liver	200	Muscle	6.3	Gonads/roe	190	Eyed eggs	160	Juvenile	68
13.12.21	dec.21	18	SF	Normal	4	12	7625	63	1468	5998	0.114895	0.144623	0.1743	Liver	140	Muscle	4.2	Gonads/roe	150	Eyed eggs	110	Juvenile	54
13.12.21	dec.21	19	LF	Normal	4	11	8460	85	1538	6686	0.100643	0.134434	0.15165	Liver	150	Muscle	6.5	Gonads/roe	190	Eyed eggs	150	Juvenile	66
13.12.21	dec.21	20	LF	Normal	4	9	7400	70	1423	5820	0.106128	0.139246	0.1646	Liver	210	Muscle	6.8	Gonads/roe	220	Eyed eggs	170	Juvenile	73
22.12.21	dec.21	21	SF	Normal	5	12	8110	64	1668	6282	0.11119	0.141863	0.1771	Liver	180	Muscle	5	Gonads/roe	160	Eyed eggs	130	Juvenile	60
22.12.21	dec.21	22	SF	Normal	6	12	6535	70	1283	5075.7	0.116103	0.152134	0.16715	Liver	150	Muscle	4.5	Gonads/roe	140	Eyed eggs	120	Juvenile	60
22.12.21	dec.21	23	SF	Normal	4	12	10480	122	2116	8088	0.0931439	0.115627	0.14505	Liver	160	Muscle	9.7	Gonads/roe	180	Eyed eggs	140	Juvenile	62
22.12.21	dec.21	24	LF	Normal	5	9	9855	93	2094	7497	0.114444	0.138123	0.17365	Liver	150	Muscle	5.8	Gonads/roe	150	Eyed eggs	130	Juvenile	62
31.01.22	feb.22	1	SF	Late	7	12	7402	NA	2138	5175	0.140039	0.160633	0.2069	Liver	150	Muscle	4.8	Gonads/roe	130	Eyed eggs	110	Juvenile	49
31.01.22	feb.22	2	LF	Late	9	11	7782	41	1964	5684	0.122564	0.164827	0.1823	Liver	140	Muscle	4.6	Gonads/roe	130	Eyed eggs	100	Juvenile	48
31.01.22	feb.22	3	LF	Late	9	9	6720	36	1705	4885	0.118788	0.156511	0.1635	Liver	97	Muscle	3.7	Gonads/roe	130	Eyed eggs	96	Juvenile	48
31.01.22	feb.22	4	LF	Late	7	9	10190	65	2627	7397	0.131684	0.165667	0.1815	Liver	200	Muscle	6.3	Gonads/roe	160	Eyed eggs	130	Juvenile	63
31.01.22	feb.22	5	LF	Late	8	11	6514	42	1937	4482	0.140798	0.166398	0.21695	Liver	200	Muscle	6.3	Gonads/roe	190	Eyed eggs	160	Juvenile	76
07.02.22	feb.22	6	SF	Late	9	12	10736	63	3325	7237	0.143561	0.16407	0.2188	Liver	150	Muscle	6.8	Gonads/roe	140	Eyed eggs	100	Juvenile	54
07.02.22	feb.22	7	SF	Late	8	12	7670	65	1682	5838	0.135628	0.15682	0.1884	Liver	110	Muscle	4.3	Gonads/roe	120	Eyed eggs		Juvenile	55
07.02.22	feb.22	8	LF	Late	9	9	7947	58	2328	5473	0.129401	0.176245	0.19525	Liver	130	Muscle	5.5	Gonads/roe	120	Eyed eggs	100	Juvenile	51
07.02.22	feb.22	9	LF	Late	8	9	7571	47	1852	5581	0.127107	0.170674	0.1957	Liver	140	Muscle	5	Gonads/roe	170	Eyed eggs	130	Juvenile	59
07.02.22	feb.22	10	LF	Late	8	9	9534	90	1831	7502	0.15583	0.201071	0.2381	Liver	120	Muscle	6.5	Gonads/roe	160	Eyed eggs	130	Juvenile	66
07.02.22	feb.22	11	SF	Late	7	10	7610	64	1829	5630	0.147921	0.186094	0.231	Liver	76	Muscle	5.4	Gonads/roe	120	Eyed eggs	96	Juvenile	45
07.02.22	feb.22	12	SF	Late	8	12	8310	60	2208	5952	0.161878	0.203653	0.24295	Liver	120	Muscle	3.9	Gonads/roe	130	Eyed eggs	100	Juvenile	50
07.02.22	feb.22	13	SF	Late	7	12	7305	50	1684	5446	0.145392	0.177196	0.2198	Liver	100	Muscle	3.9	Gonads/roe	120	Eyed eggs	100	Juvenile	47
07.02.22	feb.22	14	LF	Late	9	11	7880	44	2171	5574	0.123002	0.159902	0.19935	Liver	170	Muscle	6.2	Gonads/roe	150	Eyed eggs	110	Juvenile	47
07.02.22	feb.22	15	SF	Late	8	10	7090	39	1884	5077	0.118163	0.141033	0.1817	Liver	180	Muscle	5.2	Gonads/roe	150	Eyed eggs	120	Juvenile	56
07.02.22	feb.22	16	LF	Late	7	9	8060	56	2105	5822	0.132237	0.161163	0.2097	Liver	100	Muscle	4	Gonads/roe	130	Eyed eggs	110	Juvenile	52
14.02.22	feb.22	17	SF	Late	7	10	10491	61	2853	7459	0.116967	0.138898	0.17785	Liver	100	Muscle	3.9	Gonads/roe	130	Eyed eggs	91	Juvenile	48
14.02.22	feb.22	18	LF	Late	7	11	7360	52	1704	5513	0.139149	0.168666	0.20045	Liver	93	Muscle	4.4	Gonads/roe	140	Eyed eggs	110	Juvenile	56
14.02.22	feb.22	19	LF	Late	7	9	7206	48	1905	5186	0.150556	0.176365	0.22205	Liver	150	Muscle	4.6	Gonads/roe	140	Eyed eggs	110	Juvenile	59
14.02.22	feb.22	20	SF	Late	9	10	9250	59	2465	6565	0.125944	0.136439	0.1892	Liver	130	Muscle	4.3	Gonads/roe	130	Eyed eggs	95	Juvenile	48
14.02.22	feb.22	21	SF	Late	9	10	10690	72	2176	8316	0.15517	0.188085	0.19395	Liver	160	Muscle	9.2	Gonads/roe	160	Eyed eggs	130	Juvenile	44
14.02.22	feb.22	22	SF	Late	7	10	7354	52	1703	5526	0.129376	0.161719	0.22375	Liver	85	Muscle	3.8	Gonads/roe	120	Eyed eggs	87	Juvenile	56
14.02.22	feb.22	23	LF	Late	8	11	7960	52	1908	5926	0.131956	0.151361	0.203	Liver	220	Muscle	6.6	Gonads/roe	170	Eyed eggs	140	Juvenile	58
14.02.22	feb.22	24	SF	Late	8	12	10328	81	2478	7592	0.124473	0.142778	0.1996	Liver	150	Muscle	4.9	Gonads/roe	160	Eyed eggs	120	Juvenile	56

## Sheet: vitamin D
Date	Sampling group	Fish ID	Feed group	Ovulation group	Tank ID	Sea cage ID	body weight (g)	liver weight (g)	gonad weight (g)	gutted weight (g)	unfertil. egg weight (g)	eyed egg weight (g)	Juvenile weight (g)	LIVER (mg/kg)	vitamin D3	Muscle (mg/kg)	vitamin D3	Gonads/roe (mg/kg)	vitamin D3	Eyed eggs (mg/kg)	vitamin D3	Juvenile (mg/kg)
2020-01-13	Jan.20	1					3012	30.2	2.5	2620							0.03
2020-01-13	Jan.20	2					2154	22.4	2.1	1892							0.03
2020-01-13	Jan.20	3					2740	29	2.3	2450							0.02
2020-01-13	Jan.20	6					2512	23.4	1.9	2246							0.01
2020-01-13	Jan.20	7					2682	25.5	3	2348							0.01
2020-01-13	Jan.20	8					2042	20.7	1.77	1764							0.01
2020-05-12	mai.20	1	LF			9	3710	43.45	3.63	3272					0.13		0.02
2020-05-12	mai.20	2	LF			9	4170	47.3	4.69	3716					0.14		0.02
2020-05-12	mai.20	3	LF			9	3794	43.77	8.56	3278					0.17		0.03
2020-05-12	mai.20	6	SF			10	4476	45.9	6.93	3928					0.15		0.03
2020-05-12	mai.20	7	SF			10	3408	45.05	4.69	2906					0.08		0.02
2020-05-12	mai.20	10	SF			10	3914	46.48	4.4	3404					0.07		0.02
2020-05-12	mai.20	13	LF			11	3508	43.47	5.01	3018					0.1		0.02
2020-05-12	mai.20	14	LF			11	3294	33.7	4.99	2870					0.13		0.03
2020-05-12	mai.20	15	LF			11	4354	52.45	6.46	3794					0.06		0.02
2020-05-12	mai.20	16	SF			12	4096	44.15	5.02	3574					0.11		0.03
2020-05-12	mai.20	17	SF			12	3850	33.68	4.46	3326					0.11		0.03
2020-05-12	mai.20	20	SF			12	4102	50.84	5.11	3648					0.06		0.02
2020-09-22	sep.20	2	LF			9	5749	52.04	12.7	5029					0.02		0.02
2020-09-22	sep.20	3	LF			9	8457	75.15	29.6	7388					0.08		0.05
2020-09-22	sep.20	4	LF			9	6506	69.07	10.9	5688					0.04		0.03
2020-09-22	sep.20	7	SF			12	8166	69.71	15.39	7228					0.04		0.03
2020-09-22	sep.20	9	SF			12	7402	82.91	13.83	6528					0.05		0.06
2020-09-22	sep.20	11	SF			10	6453	55.29	14.96	5793					0.05		0.05
2020-09-22	sep.20	12	SF			10	6066	46.18	39.55	5430					0.06		0.09
2020-09-22	sep.20	13	SF			10	8380	73.98	14.4	7369					0.07		0.05
2020-09-22	sep.20	14	SF			10	6387	70.33	13.69	5643					0.04		0.05
2020-09-22	sep.20	16	LF			11	5128	45.57	10.97	4609					0.11		0.08
2020-09-22	sep.20	17	LF			11	5875	52.35	11.11	5192					0.08		0.03
2020-09-22	sep.20	18	LF			11	5712	44.18	10.61	5089					0.06		0.05
2021-01-12	jan.21	1	SF			10	9130	74.7	31.1	8400				Liver	0.06	Muscle	0.04	Gonads/roe	0.03
2021-01-12	jan.21	2	SF			10	9240	90.2	33.1	8070				Liver	0.05	Muscle	0.05	Gonads/roe	0.03
2021-01-12	jan.21	3	SF			10	11160	95.5	31.8	10090				Liver	0.06	Muscle	0.03	Gonads/roe	0.02
2021-01-12	jan.21	6	LF			9	9310	87.4	46.7	8110				Liver	0.02	Muscle	0.02	Gonads/roe	0.01
2021-01-12	jan.21	8	LF			9	12690	112.9	34.9	11070				Liver	0.02	Muscle	0.04	Gonads/roe	0.02
2021-01-12	jan.21	9	LF			9	9990	88	33.8	8710				Liver	0.03	Muscle	0.05	Gonads/roe	0.03
2021-01-12	jan.21	12	LF			11	11120	93	39.1	9830				Liver	0.1	Muscle	0.05	Gonads/roe	0.05
2021-01-12	jan.21	13	LF			11	12110	104.7	55.7	10680				Liver	0.06	Muscle	0.04	Gonads/roe	0.01
2021-01-12	jan.21	14	LF			11	11260	86.7	33.5	9770				Liver	0.03	Muscle	0.02	Gonads/roe	0.01
2021-01-12	jan.21	16	SF			12	10350	100.1	44	9180				Liver	0.03	Muscle	0.03	Gonads/roe	0.04
2021-01-12	jan.21	17	SF			12	8950	78.7	33.6	7950				Liver	0.03	Muscle	0.06	Gonads/roe	0.03
2021-01-12	jan.21	18	SF			12	11590	103.4	31.1	10160				Liver	0.07	Muscle	0.06	Gonads/roe	0.03
2021-06-01	jun.21	2	LF			9	10100	116.4	74.9	9150				Liver	0.08	Muscle	0.07	Gonads/roe	0.07
2021-06-01	jun.21	4	LF			9	10900	173	132	9700				Liver	0.07	Muscle	0.05	Gonads/roe	0.07
2021-06-01	jun.21	5	LF			9	12000	122	180	10800				Liver	0.06	Muscle	0.04	Gonads/roe	0.06
2021-06-01	jun.21	8	SF			10	15100	158	276	13560				Liver	0.06	Muscle	0.05	Gonads/roe	0.09
2021-06-01	jun.21	9	SF			10	14600	166	104	13000				Liver	0.07	Muscle	0.06	Gonads/roe	0.08
2021-06-01	jun.21	10	SF			10	12500	134	176	11100				Liver	0.08	Muscle	0.06	Gonads/roe	0.07
2021-06-01	jun.21	13	LF			11	13900	154	184	12500				Liver	0.07	Muscle	0.06	Gonads/roe	0.08
2021-06-01	jun.21	14	LF			11	11980	136	236	10750				Liver	0.1	Muscle	0.07	Gonads/roe	0.12
2021-06-01	jun.21	15	LF			11	12700	160	122	11260				Liver	0.06	Muscle	0.06	Gonads/roe	0.07
2021-06-01	jun.21	18	SF			12	12240	114	172	11100				Liver	0.07	Muscle	0.07	Gonads/roe	0.08
2021-06-01	jun.21	19	SF			12	11320	128	146	10030				Liver	0.04	Muscle	0.06	Gonads/roe	0.09
2021-06-01	jun.21	20	SF			12	12300	152	152	11050				Liver	0.03	Muscle	0.05	Gonads/roe	0.06
01.11.21	nov.21	1	SF	Early	1	12	8870	72	1702	6943	0.110619	0.184365	0.156833	Liver	0.05	Muscle	0.07	Gonads/roe	0.05	Eyed eggs	0.05	Juvenile	0.02
01.11.21	nov.21	2	SF	Early	3	12	8480	103	1579	6514	0.103075	0.167681	0.14675	Liver	0.03	Muscle	0.05	Gonads/roe	0.04	Eyed eggs	0.03	Juvenile	0.02
01.11.21	nov.21	3	LF	Early	1	11	9505	97	1787	7373	0.0859181	0.160506	0.122833	Liver	0.02	Muscle	0.04	Gonads/roe	0.03	Eyed eggs	0.02	Juvenile
08.11.21	nov.21	4	LF	Early	3	9	7380	65	1386	5694	0.102806	0.109832	0.1616	Liver	0.05	Muscle	0.06	Gonads/roe	0.04	Eyed eggs	0.04	Juvenile	0.02
08.11.21	nov.21	5	SF	Early	3	12	7671	70	1613	5755	0.126999	0.157623	0.17255	Liver	0.06	Muscle	0.09	Gonads/roe	0.07	Eyed eggs	0.07	Juvenile	0.03
08.11.21	nov.21	6	SF	Early	1	12	11149	90	2345	8565	0.111613	0.145764	0.15325	Liver	0.03	Muscle	0.04	Gonads/roe	0.04	Eyed eggs	0.03	Juvenile	0.02
08.11.21	nov.21	7	LF	Early	1	9	9680	105	1649	7560	0.0956453	0.13121	0.15365	Liver	0.04	Muscle	0.07	Gonads/roe	0.04	Eyed eggs	0.04	Juvenile	0.01
08.11.21	nov.21	8	LF	Early	1	11	7836	57	1709	5855	0.0961134	0.128628	0.14695	Liver	0.02	Muscle	0.03	Gonads/roe	0.03	Eyed eggs	0.02	Juvenile	0.01
08.11.21	nov.21	9	SF	Early	2	10	8114	80	1621	6092	0.0988858	0.128981	0.1571	Liver	0.04	Muscle	0.07	Gonads/roe	0.05	Eyed eggs	0.04	Juvenile	0.02
15.11.21	nov.21	10	SF	Early	3	10	9485	112.7	2106	7151.3	0.113332	0.137618	0.1621	Liver	0.06	Muscle	0.08	Gonads/roe	0.05	Eyed eggs	0.06	Juvenile	0.03
15.11.21	nov.21	11	SF	Early	1	10	6680	69.6	1314	5191.5	0.0989762	0.122409	0.14935	Liver	0.05	Muscle	0.05	Gonads/roe	0.04	Eyed eggs	0.04	Juvenile	0.02
15.11.21	nov.21	12	LF	Early	3	9	10835	95.6	2365	8177.4	0.119024	0.141215	0.16985	Liver	0.05	Muscle	0.07	Gonads/roe	0.04	Eyed eggs	0.04	Juvenile	0.01
15.11.21	nov.21	13	SF	Early	2	10	7700	73	1709	5770	0.105297	0.132093	0.1628	Liver	0.04	Muscle	0.04	Gonads/roe	0.04	Eyed eggs	0.03	Juvenile	0.01
15.11.21	nov.21	14	SF	Early	2	12	7860	68	1784	5920.6	0.0988982	0.132848	0.14655	Liver	0.06	Muscle	0.04	Gonads/roe	0.05	Eyed eggs	0.05	Juvenile	0.02
15.11.21	nov.21	15	LF	Early	2	9	8305	101.2	1685	6376.8	0.100518	0.129587	0.16925	Liver	0.01	Muscle	0.01	Gonads/roe	0.02	Eyed eggs	0.01	Juvenile
15.11.21	nov.21	16	SF	Early	2	12	9210	87.3	1991	7033.7	0.104841	0.132799	0.1616	Liver	0.09	Muscle	0.1	Gonads/roe	0.1	Eyed eggs	0.08	Juvenile	0.04
15.11.21	nov.21	17	LF	Early	1	9	8845	71.4	1946	6683.6	0.0981266	0.14178	0.15765	Liver	0.06	Muscle	0.07	Gonads/roe	0.06	Eyed eggs	0.06	Juvenile	0.02
29.11.2021	nov.21	18	LF	Early	1	11	8830	71	1804	6783	0.100775	0.14289	0.1603	Liver	0.04	Muscle	0.1	Gonads/roe	0.05	Eyed eggs	0.04	Juvenile	0.02
29.11.2021	nov.21	19	SF	Early	1	12	10800	83	2219	8178	0.09696	0.139537	0.15375	Liver	0.05	Muscle	0.08	Gonads/roe	0.06	Eyed eggs	0.05	Juvenile	0.02
06.12.2021	nov.21	20	LF	Early	2	11	9031	73.775	1418	7357.23	0.110026	0.144034	0.14025	Liver	0.09	Muscle	0.12	Gonads/roe	0.09	Eyed eggs	0.08	Juvenile	0.05
06.12.2021	nov.21	21	SF	Early	2	10	7384	62	1135	6044	0.0995121	0.128997	0.121305	Liver	0.06	Muscle	0.09	Gonads/roe	0.07	Eyed eggs	0.05	Juvenile	0.03
29.11.2021	dec.21	1	SF	Normal	5	12	9820	105	2215	7258	0.119652	0.150117	0.18705	Liver	0.05	Muscle	0.09	Gonads/roe	0.05	Eyed eggs	0.04	Juvenile	0.02
29.11.2021	dec.21	2	LF	Normal	4	11	9300	81	2350	6769	0.126463	0.159842	0.1814	Liver	0.06	Muscle	0.08	Gonads/roe	0.06	Eyed eggs	0.05	Juvenile	0.02
29.11.2021	dec.21	3	LF	Normal	5	11	9055	77	2167	6651	0.137173	0.181172	0.18195	Liver	0.1	Muscle	0.15	Gonads/roe	0.06	Eyed eggs	0.06	Juvenile	0.03
29.11.2021	dec.21	4	LF	Normal	6	11	9850	88	2231	7320	0.109041	0.148692	0.1688	Liver	0.07	Muscle	0.09	Gonads/roe	0.09	Eyed eggs	0.07	Juvenile	0.03
29.11.2021	dec.21	5	LF	Normal	6	9	8780	67	2191	6412	0.111168	0.153615	0.1799	Liver	0.1	Muscle	0.08	Gonads/roe	0.07	Eyed eggs	0.06	Juvenile	0.02
06.12.2021	dec.21	6	LF	Normal	5	11	9322	76	1916	7097	0.126051	0.14133	0.16635	Liver	0.04	Muscle	0.08	Gonads/roe	0.05	Eyed eggs	0.04	Juvenile	0.02
06.12.2021	dec.21	7	LF	Normal	6	9	8305	79	1507	6515	0.114413	0.151429	0.1312	Liver	0.04	Muscle	0.09	Gonads/roe	0.06	Eyed eggs	0.05	Juvenile	0.02
06.12.2021	dec.21	8	LF	Normal	4	9	9890	85	1803	7819	0.132294	0.165367	0.1741	Liver	0.04	Muscle	0.05	Gonads/roe	0.05	Eyed eggs	0.04	Juvenile	0.02
06.12.2021	dec.21	9	SF	Normal	6	10	7905	76	1473	6209	0.106611	0.137329	0.13305	Liver	0.05	Muscle	0.07	Gonads/roe	0.06	Eyed eggs	0.05	Juvenile	0.02
06.12.2021	dec.21	10	SF	Normal	6	12	7160	64	1302	5703	0.104088	0.128375	0.1254	Liver	0.03	Muscle	0.05	Gonads/roe	0.04	Eyed eggs	0.03	Juvenile	0.02
06.12.2021	dec.21	11	SF	Normal	6	10	8990	98	1512	7247	0.107257	0.136313	0.1417	Liver	0.07	Muscle	0.09	Gonads/roe	0.09	Eyed eggs	0.07	Juvenile	0.03
06.12.2021	dec.21	12	SF	Normal	4	10	9406	69	1988	7141	0.11059	0.143919	0.1368	Liver	0.05	Muscle	0.13	Gonads/roe	0.06	Eyed eggs	0.04	Juvenile	0.02
06.12.2021	dec.21	13	LF	Normal	6	11	6750	55	1662	4937	0.110167	0.138597	0.18035	Liver	0.08	Muscle	0.06	Gonads/roe	0.06	Eyed eggs	0.04	Juvenile	0.02
06.12.2021	dec.21	14	SF	Normal	4	10	7245	63	1446	5638	0.099977	0.118723	0.1186	Liver	0.03	Muscle	0.02	Gonads/roe	0.03	Eyed eggs	0.02	Juvenile
06.12.2021	dec.21	15	SF	Normal	5	10	7201	67	1355	5626	0.108119	0.125012	0.13615	Liver	0.02	Muscle	0.03	Gonads/roe	0.02	Eyed eggs	0.02	Juvenile
06.12.2021	dec.21	16	LF	Normal	5	9	9018	87	1592	7128	0.11875	0.141734	0.14105	Liver	0.07	Muscle	0.13	Gonads/roe	0.07	Eyed eggs	0.06	Juvenile	0.04
13.12.21	dec.21	17	SF	Normal	5	10	7295	53	1613	5555	0.108853	0.135128	0.1705	Liver	0.11	Muscle	0.14	Gonads/roe	0.11	Eyed eggs	0.11	Juvenile	0.04
13.12.21	dec.21	18	SF	Normal	4	12	7625	63	1468	5998	0.114895	0.144623	0.1743	Liver	0.04	Muscle	0.07	Gonads/roe	0.04	Eyed eggs	0.03	Juvenile	0.01
13.12.21	dec.21	19	LF	Normal	4	11	8460	85	1538	6686	0.100643	0.134434	0.15165	Liver	0.03	Muscle	0.07	Gonads/roe	0.05	Eyed eggs	0.03	Juvenile	0.01
13.12.21	dec.21	20	LF	Normal	4	9	7400	70	1423	5820	0.106128	0.139246	0.1646	Liver	0.07	Muscle	0.1	Gonads/roe	0.09	Eyed eggs	0.07	Juvenile	0.03
22.12.21	dec.21	21	SF	Normal	5	12	8110	64	1668	6282	0.11119	0.141863	0.1771	Liver	0.13	Muscle	0.04	Gonads/roe	0.04	Eyed eggs	0.03	Juvenile	0.02
22.12.21	dec.21	22	SF	Normal	6	12	6535	70	1283	5075.7	0.116103	0.152134	0.16715	Liver	0.05	Muscle	0.05	Gonads/roe	0.06	Eyed eggs	0.04	Juvenile	0.01
22.12.21	dec.21	23	SF	Normal	4	12	10480	122	2116	8088	0.0931439	0.115627	0.14505	Liver	0.08	Muscle	0.15	Gonads/roe	0.08	Eyed eggs	0.05	Juvenile	0.02
22.12.21	dec.21	24	LF	Normal	5	9	9855	93	2094	7497	0.114444	0.138123	0.17365	Liver	0.03	Muscle	0.08	Gonads/roe	0.04	Eyed eggs	0.04	Juvenile	0.01
31.01.22	feb.22	1	SF	Late	7	12	7402	NA	2138	5175	0.140039	0.160633	0.2069	Liver	0.06	Muscle	0.04	Gonads/roe	0.07	Eyed eggs	0.05	Juvenile	0.02
31.01.22	feb.22	2	LF	Late	9	11	7782	41	1964	5684	0.122564	0.164827	0.1823	Liver	0.1	Muscle	0.04	Gonads/roe	0.09	Eyed eggs	0.06	Juvenile	0.03
31.01.22	feb.22	3	LF	Late	9	9	6720	36	1705	4885	0.118788	0.156511	0.1635	Liver		Muscle	0.03	Gonads/roe	0.02	Eyed eggs	0.02	Juvenile
31.01.22	feb.22	4	LF	Late	7	9	10190	65	2627	7397	0.131684	0.165667	0.1815	Liver	0.06	Muscle	0.05	Gonads/roe	0.08	Eyed eggs	0.06	Juvenile	0.04
31.01.22	feb.22	5	LF	Late	8	11	6514	42	1937	4482	0.140798	0.166398	0.21695	Liver	0.09	Muscle	0.04	Gonads/roe	0.08	Eyed eggs	0.06	Juvenile	0.03
07.02.22	feb.22	6	SF	Late	9	12	10736	63	3325	7237	0.143561	0.16407	0.2188	Liver	0.08	Muscle	0.08	Gonads/roe	0.09	Eyed eggs	0.06	Juvenile	0.03
07.02.22	feb.22	7	SF	Late	8	12	7670	65	1682	5838	0.135628	0.15682	0.1884	Liver	0.08	Muscle	0.04	Gonads/roe	0.1	Eyed eggs		Juvenile	0.05
07.02.22	feb.22	8	LF	Late	9	9	7947	58	2328	5473	0.129401	0.176245	0.19525	Liver	0.04	Muscle	0.02	Gonads/roe	0.05	Eyed eggs	0.04	Juvenile	0.02
07.02.22	feb.22	9	LF	Late	8	9	7571	47	1852	5581	0.127107	0.170674	0.1957	Liver	0.07	Muscle	0.03	Gonads/roe	0.06	Eyed eggs	0.05	Juvenile	0.02
07.02.22	feb.22	10	LF	Late	8	9	9534	90	1831	7502	0.15583	0.201071	0.2381	Liver	0.05	Muscle	0.04	Gonads/roe	0.08	Eyed eggs	0.05	Juvenile	0.02
07.02.22	feb.22	11	SF	Late	7	10	7610	64	1829	5630	0.147921	0.186094	0.231	Liver	0.03	Muscle	0.02	Gonads/roe	0.06	Eyed eggs	0.04	Juvenile	0.02
07.02.22	feb.22	12	SF	Late	8	12	8310	60	2208	5952	0.161878	0.203653	0.24295	Liver	0.06	Muscle	0.04	Gonads/roe	0.07	Eyed eggs	0.06	Juvenile	0.03
07.02.22	feb.22	13	SF	Late	7	12	7305	50	1684	5446	0.145392	0.177196	0.2198	Liver	0.02	Muscle	0.02	Gonads/roe	0.03	Eyed eggs	0.02	Juvenile
07.02.22	feb.22	14	LF	Late	9	11	7880	44	2171	5574	0.123002	0.159902	0.19935	Liver	0.09	Muscle	0.08	Gonads/roe	0.1	Eyed eggs	0.07	Juvenile	0.03
07.02.22	feb.22	15	SF	Late	8	10	7090	39	1884	5077	0.118163	0.141033	0.1817	Liver	0.04	Muscle	0.03	Gonads/roe	0.07	Eyed eggs	0.05	Juvenile	0.02
07.02.22	feb.22	16	LF	Late	7	9	8060	56	2105	5822	0.132237	0.161163	0.2097	Liver	0.02	Muscle	0.01	Gonads/roe	0.03	Eyed eggs	0.02	Juvenile
14.02.22	feb.22	17	SF	Late	7	10	10491	61	2853	7459	0.116967	0.138898	0.17785	Liver	0.1	Muscle	0.08	Gonads/roe	0.11	Eyed eggs	0.07	Juvenile	0.04
14.02.22	feb.22	18	LF	Late	7	11	7360	52	1704	5513	0.139149	0.168666	0.20045	Liver	0.05	Muscle	0.02	Gonads/roe	0.06	Eyed eggs	0.05	Juvenile	0.02
14.02.22	feb.22	19	LF	Late	7	9	7206	48	1905	5186	0.150556	0.176365	0.22205	Liver	0.04	Muscle	0.02	Gonads/roe	0.06	Eyed eggs	0.04	Juvenile	0.02
14.02.22	feb.22	20	SF	Late	9	10	9250	59	2465	6565	0.125944	0.136439	0.1892	Liver	0.02	Muscle	0.03	Gonads/roe	0.03	Eyed eggs	0.02	Juvenile
14.02.22	feb.22	21	SF	Late	9	10	10690	72	2176	8316	0.15517	0.188085	0.19395	Liver	0.02	Muscle	0.03	Gonads/roe	0.05	Eyed eggs	0.04	Juvenile
14.02.22	feb.22	22	SF	Late	7	10	7354	52	1703	5526	0.129376	0.161719	0.22375	Liver	0.01	Muscle	0.02	Gonads/roe	0.04	Eyed eggs	0.02	Juvenile	0.01
14.02.22	feb.22	23	LF	Late	8	11	7960	52	1908	5926	0.131956	0.151361	0.203	Liver	0.18	Muscle	0.04	Gonads/roe	0.12	Eyed eggs	0.09	Juvenile	0.04
14.02.22	feb.22	24	SF	Late	8	12	10328	81	2478	7592	0.124473	0.142778	0.1996	Liver	0.02	Muscle	0.04	Gonads/roe	0.05	Eyed eggs	0.03	Juvenile
