# Supplementary material for: Manipulated Spawning Along With an Extension of the Atlantic Salmon Broodfish Feeding Period Affect the Vitamin C, E, D, and K Status of Broodfish, Eggs, and First-Feeding Fry
Source: Aquac Nutr. 2025 Nov 11;2025:8874795. doi: 10.1155/anu/8874795 (PMC12626704; doi:10.1155/anu/8874795)
Supplement: Supporting Information 3 — Table S5. Descriptive vitamin data and statistics. [file 8874795.f3.xlsx]

## Sheet: explanation
Table S5. Descriptive data and statistics for the vitamins C, E, D and K in broodfish tissues and offspring stages.
Sheets	Content
C mg per kg	Group means and statistical test results for vitamin C concentrations (mg/kg)
C mg total	Group means and statistical test results for total vitamin C levels (mg total)
K1 µg per kg	Group means and statistical test results for vitamin K1 concentrations (µg/kg)
K1 µg total	Group means and statistical test results for total vitamin K1 levels (µg total)
K2 µg per kg	Group means and statistical test results for vitamin K2 (MK4) concentrations (µg/kg)
K2 µg total	Group means and statistical test results for total vitamin K2 (MK4) levels (µg total)
E mg per kg	Group means and statistical test results for vitamin E (α-tocopherol) concentrations (mg/kg)
E mg total	Group means and statistical test results for total vitamin E (α-tocopherol) levels (mg total)
D mg per kg	Group means and statistical test results for vitamin D3 concentrations (mg/kg)
D mg total	Group means and statistical test results for total vitamin D3 levels (mg total)

## Sheet: C mg per kg
Vitamin C (mg/kg) group means and statistics.
			liver			muscle			gonads/roe			eyed eggs			fry
Time	Ovulation regime	Feeding	mean	SD	N	mean	SD	N	mean	SD	N	mean	SD	N	mean	SD	N
		regime
2020-01-01		start	141.667	11.6905	6	26.1667	7.73089	6
may.20		LF	153.333	35.5903	6	22.6667	7.31209	6
may.20		SF	140	17.8885	6	31	8.19756	6
sep.20		LF	208.333	38.6868	6	61.5	53.6498	6
sep.20		SF	188.333	25.6255	6	41.1667	9.1086	6
jan.21		LF	245	19.7484	6	58.6667	8.47742	6	690	72.111	3
jan.21		SF	208.833	64.9936	6	58.1667	16.3636	6	625	91.4695	4
jun.21		LF	158.333	7.52773	6	64.6667	10.6521	6	448.333	113.387	6
jun.21		SF	148.333	19.4079	6	63.6667	13.2916	6	476.667	103.086	6
nov.21	Early	LF	90	23.1301	9	7.67778	2.26317	9	175.556	13.3333	9	130	15.8114	9	54.3333	6.61438	9
nov.21	Early	SF	96.3333	26.8509	12	7.225	2.62717	12	170.833	28.1096	12	130.583	17.2809	12	53.25	5.52885	12
dec.21	Normal	LF	152.5	36.4629	12	5.63333	1.44432	12	178.333	25.1661	12	140	20	12	65.25	9.4014	12
dec.21	Normal	SF	139.75	31.6921	12	5.175	1.58466	12	169.167	20.6522	12	126.667	16.1433	12	63.1667	6.61724	12
feb.22	Late	LF	146.667	42.879	12	5.30833	1.04921	12	149.167	21.0878	12	118.833	19.211	12	56.9167	8.58602	12
feb.22	Late	SF	125.917	32.531	12	5.03333	1.57153	12	134.167	15.0504	12	104.454	13.6848	11	50.6667	4.49916	12
	Interaction effects between time and feeding regime																	Tests
	Time																	Factorial ANOVA
	Feeding regime																	Factorial ANOVA
	Time * feeding regime																	Factorial ANOVA
	Nonparametrics (Time effect)			<10-4			<10-4			<10-4								Kruskar Wallis ANOVA
	Interaction effects between ovulation time and feeding regime
	Ovulation regime			<10-4			0,00018			<10-4			0,00011			<10-4		Factorial ANOVA
	Feeding regime												0,036					Factorial ANOVA
	Ovulation time * feeding regime																	Factorial ANOVA
	Nonparametrics (Ovulation effect)																	Kruskar Wallis ANOVA
	Feeding regime differences at individual times during sea water and ovulation period
	SF vs. LF															p<0.05 (feb.22)		Mann-Whitney U test

## Sheet: C mg total
Vitamin C (mg total) group means and statistics.
			liver			muscle			gonads/roe			whole body			unfertilized eggs			eyed eggs			fry
Time	Ovulation time	Feeding	mean	SD	N	mean	SD	N	mean	SD	N	mean	SD	N	mean	SD	N	mean	SD	N	mean	SD	N
		regime
2020-01-01		start	3.56917	0.582693	6	59.571	23.4978	6				63.1402	23.9705	6
may.20		LF	6.8798	2.41406	6	76.3787	31.384	6			0	83.2585	33.0782	6
may.20		SF	6.14118	0.601946	6	108.74	35.6924	6			0	114.882	35.7685	6
sep.20		LF	12.0806	4.64879	6	348.066	315.76	6			0	360.146	319.464	6
sep.20		SF	12.7275	3.85861	6	264.986	83.3387	6			0	277.714	86.7362	6
jan.21		LF	23.5033	4.18098	6	574.94	141.219	6	27.497	1.7002	3	612.192	148.323	6
jan.21		SF	19.3658	7.29259	6	531.017	202.167	6	21.693	3.4262	4	564.845	200.588	6
jun.21		LF	22.7123	3.55241	6	692.345	138.273	6	67.9377	31.8535	6	782.995	158.169	6
jun.21		SF	21.1033	4.23225	6	742.107	169.334	6	79.4533	24.7284	6	842.663	182.392	6
nov.21	Early	LF	7.30583	2.25707	9	52.9636	16.8978	9	307.299	55.7607	9	367.568	60.0737	9	0.017747	0.002232	9	0.017733	0.002683	9	0.008347	0.001236	9
nov.21	Early	SF	7.81952	2.58974	12	48.3395	20.7881	12	302.17	83.1749	12	358.329	100.131	12	0.018002	0.002912	12	0.018619	0.003779	12	0.008181	0.001052	12
dec.21	Normal	LF	11.9392	3.26105	12	37.7575	10.6623	12	330.272	55.3532	12	379.969	63.1071	12	0.020713	0.001919	12	0.020797	0.002564	12	0.01074	0.001097	12
dec.21	Normal	SF	10.493	3.34466	12	33.4974	15.3237	12	276.578	74.4854	12	320.569	88.4337	12	0.018278	0.002104	12	0.01716	0.002347	12	0.009458	0.001125	12
feb.22	Late	LF	7.67567	2.82698	12	30.9083	9.5437	12	298.45	56.1948	12	337.034	65.3582	12	0.019992	0.003675	12	0.020007	0.003647	12	0.011509	0.002586	12
feb.22	Late	SF	6.87867	3.27968	12	32.703	15.8622	12	298.068	85.4019	12	337.65	97.4725	12	0.018366	0.002737	12	0.01711	0.003357	11	0.010435	0.001314	12
	Interaction effects between time and feeding regime																							Tests
	Time																							Factorial ANOVA
	Feeding regime																							Factorial ANOVA
	Time * feeding regime																							Factorial ANOVA
	Nonparametrics (Time effect)			<10-4			<10-4			<10-4			<10-4											Kruskar Wallis ANOVA
	Interaction effects between ovulation time and feeding regime
	Ovulation regime			<10-4			0,00043															<10-4		Factorial ANOVA
	Feeding regime																		0,016			0,028		Factorial ANOVA
	Ovulation time * feeding regime																		0,046					Factorial ANOVA
	Nonparametrics (Ovulation effect)																							Kruskar Wallis ANOVA
	Feeding regime differences at individual times during sea water and ovulation period
	SF vs. LF												p<0,05 (dec.21)			p<0,05 (dec.21)			p<0,05 (dec.21)			p<0,05 (dec.21)		Mann-Whitney U test

## Sheet: K1 µg per kg
Vitamin K1 (µg/kg) group means and statistics.
			liver			muscle			gonads/roe			eyed eggs			fry
Time	Ovulation regime	Feeding	mean	SD	N	mean	SD	N	mean	SD	N	mean	SD	N	mean	SD	N
		regime
2020-01-01		start
may.20		LF	247.033	150.506	6	10.85	6.47603	6	1.07723	0.660048	6
may.20		SF	206.167	111.039	6	15.9667	11.0688	6	1.07338	0.681796	6
sep.20		LF
sep.20		SF
jan.21		LF	149.717	86.8548	6	16.85	3.54274	6	2.05	0.697854	6
jan.21		SF	91.7667	31.9806	6	15.85	2.90568	6	1.7893	1.38632	6
jun.21		LF	80.3167	12.0317	6	14.25	2.23584	6	9.08333	5.55461	6
jun.21		SF	54.2333	36.4449	6	16.9333	1.44314	6	8.55	3.82243	6
nov.21	Early	LF	44.7111	10.1806	9	14.0333	4.02492	9	8.53333	1.42478	9	18.0222	9.13219	9	3.63333	0.766485	9
nov.21	Early	SF	53.1917	13.0641	12	14.6	4.83829	12	10.875	2.20005	12	22.2667	8.49453	12	4.53333	0.849955	12
dec.21	Normal	LF	38.6833	9.33818	12	10.3917	2.52603	12	9.45	1.99522	12	7.81667	1.50685	12	3.63333	0.645732	12
dec.21	Normal	SF	49.175	9.3526	12	12.5583	3.02579	12	11.625	2.29827	12	9.54167	1.95423	12	4.575	1.16317	12
feb.22	Late	LF	57.9667	17.8812	12	4.63988	2.53577	12	13.2417	3.095	12	11.1167	2.66555	12	5.475	1.6826	12
feb.22	Late	SF	71.525	24.9363	12	8.84167	2.7161	12	14.3167	3.09482	12	11.5636	2.22048	11	5.75833	1.27098	12
	Interaction effects between time and feeding regime																	Tests
	Time																	Factorial ANOVA
	Feeding regime																	Factorial ANOVA
	Time * feeding regime																	Factorial ANOVA
	Nonparametrics (Time effect)			<10-4			<10-4			<10-4								Kruskar Wallis ANOVA
	Interaction effects between ovulation time and feeding regime
	Ovulation regime			<10-4						<10-4						<10-4		Factorial ANOVA
	Feeding regime			0,003						0,003						0,02		Factorial ANOVA
	Ovulation time * feeding regime																	Factorial ANOVA
	Nonparametrics (Ovulation effect)						<10-4						<10-4					Kruskar Wallis ANOVA
	Feeding regime differences at individual times during sea water and ovulation period
	SF vs. LF			p<0,05 (dec.21)			p<0,05 (feb.22)			p<0,05 (nov.21, dec.21)			p<0,05 (dec.21)			p<0,05 (nov.21, dec.21)		Mann-Whitney U test

## Sheet: K1 µg total
Vitamin K1 (µg total) group means and statistics.
			liver			muscle			gonads/roe			whole body			unfertilized eggs			eyed eggs			fry
Time	Ovulation time	Feeding	mean	SD	N	mean	SD	N	mean	SD	N	mean	SD	N	mean	SD	N	mean	SD	N	mean	SD	N
		regime
2020-01-01		start
may.20		LF	11.3916	7.143	6	35.4904	19.6171	6	0.00679781	0.00682568	6	46.8888	22.1393	6
may.20		SF	8.70206	3.22422	6	57.121	42.6246	6	0.00544207	0.00344062	6	65.8285	42.2467	6
sep.20		LF
sep.20		SF
jan.21		LF	14.6241	9.00028	6	163.877	44.3556	6	0.08424	0.03786	6	178.585	45.0156	6
jan.21		SF	8.12577	2.08606	6	143.604	39.0346	6	0.06608	0.06298	6	151.796	39.0172	6
jun.21		LF	11.579	2.80043	6	153.472	35.8777	6	1.6426	1.3496	6	166.694	36.4069	6
jun.21		SF	7.67963	4.87627	6	196.141	18.0434	6	1.60753	1.08929	6	205.429	16.3629	6
nov.21	Early	LF	3.60898	0.957763	9	96.2147	29.2165	9	14.8634	3.26072	9	114.687	30.8257	9	0.000866	0.00018	9	0.002396	0.001077	9	0.000562	0.000141	9
nov.21	Early	SF	4.22353	0.932546	12	97.1393	38.0754	12	19.2377	6.22715	12	120.6	39.1317	12	0.001146	0.000226	12	0.003189	0.001272	12	0.000691	0.000108	12
dec.21	Normal	LF	3.01253	0.746922	12	69.2524	16.2543	12	17.6879	4.64509	12	89.9529	17.9704	12	0.001102	0.000222	12	0.00117	0.000251	12	0.000604	0.000121	12
dec.21	Normal	SF	3.70198	1.09629	12	81.476	30.44	12	18.8874	5.38579	12	104.065	35.3176	12	0.001252	0.000216	12	0.001293	0.000266	12	0.00068	0.000142	12
feb.22	Late	LF	3.11944	1.52538	12	27.289	16.656	12	26.0739	4.77119	12	56.4824	15.672	12	0.001775	0.000465	12	0.001868	0.000456	12	0.001099	0.000368	12
feb.22	Late	SF	4.36932	1.57743	11	56.8728	22.2644	12	31.3936	9.59827	12	92.2716	28.8572	12	0.001967	0.000516	12	0.001756	0.000781	12	0.001191	0.00032	12
	Interaction effects between time and feeding regime																							Tests
	Time																							Factorial ANOVA
	Feeding regime																							Factorial ANOVA
	Date * feeding regime																							Factorial ANOVA
	Nonparametrics (Time effect)			<10-4			<10-4			<10-4			<10-4											Kruskar Wallis ANOVA
	Interaction effects between ovulation time and feeding regime
	Ovulation regime																							Factorial ANOVA
	Feeding regime			0,005																				Factorial ANOVA
	Ovulation time * feeding regime																							Factorial ANOVA
	Nonparametrics (Ovulation effect)						<10-4			<10-4			0.0001			<10-4			<10-4			<10-4		Kruskar Wallis ANOVA
	Feeding regime differences at individual times during sea water and ovulation period
	SF vs. LF			p<0,05 (feb.22)			p<0,05 (feb.22)			p<0,05 (nov.21)			p<0,05 (feb.22)			p<0,05 (nov.21)						p<0,05 (nov.21)		Mann-Whitney U test

## Sheet: K2 µg per kg
Vitamin K2 (MK4, µg/kg) group means and statistics.
			liver			muscle			gonads/roe			eyed eggs			fry
Time	Ovulation regime	Feeding	mean	SD	N	mean	SD	N	mean	SD	N	mean	SD	N	mean	SD	N
		regime
2020-01-01		start
may.20		LF	47.85	4.05204	6	18.2833	9.92581	6	6.45	4.75763	6
may.20		SF	36.6833	4.0494	6	19.8333	15.0634	6	3.83333	0.943751	6
sep.20		LF
sep.20		SF
jan.21		LF	129.15	28.7708	6	36.7833	6.147	6	23.0167	11.0195	6
jan.21		SF	127.45	17.2156	6	38.0167	6.05588	6	21.7	12.6296	6
jun.21		LF	102.05	7.75983	6	39.5	4.54885	6	47.0667	24.0009	6
jun.21		SF	88.3333	6.30386	6	39.5333	4.20888	6	43.3167	14.706	6
nov.21	Early	LF	71.3222	10.7023	9	30.2444	8.61701	9	21.8889	2.30296	9	20.5333	1.57003	9	20.1444	6.51884	9
nov.21	Early	SF	70.8833	9.81009	12	25.6583	9.04609	12	23.1	3.83335	12	21.175	3.63021	12	24.45	9.59815	12
dec.21	Normal	LF	59.6833	7.42402	12	23.6667	5.2067	12	25.6083	5.19483	12	21.8333	3.66614	12	33.575	6.55066	12
dec.21	Normal	SF	58.4917	13.9494	12	20.5917	5.60883	12	24.1083	4.2348	12	20.775	3.64196	12	37.5917	14.3764	12
feb.22	Late	LF	62.175	15.2731	12	7.46667	4.81387	12	25.275	3.50898	12	21.2583	2.38192	12	25.8	11.7913	12
feb.22	Late	SF	60.7333	7.24836	12	11.9667	4.96851	12	24.625	2.97631	12	21.3636	2.97835	11	20.6667	4.73984	12
	Interaction effects between time and feeding regime																	Tests
	Time																	Factorial ANOVA
	Feeding regime																	Factorial ANOVA
	Time * feeding regime																	Factorial ANOVA
	Nonparametrics (Time effect)			<10-4			<10-4			<10-4								Kruskar Wallis ANOVA
	Interaction effects between ovulation time and feeding regime
	Ovulation regime			0,002			<10-4									<10-4		Factorial ANOVA
	Feeding regime																	Factorial ANOVA
	Ovulation time * feeding regime						0.03											Factorial ANOVA
	Nonparametrics (Ovulation effect)																	Kruskar Wallis ANOVA
	Feeding regime differences at individual times during sea water and ovulation period
	SF vs. LF			p<0,05 (may.20, jun.21)			p<0,05 (feb.22)											Mann-Whitney U test

## Sheet: K2 µg total
Vitamin K2 (MK4, µg total) group means and statistics.
			liver			muscle			gonads/roe			whole body			unfertilized eggs			eyed eggs			fry
Time	Ovulation time	Feeding	mean	SD	N	mean	SD	N	mean	SD	N	mean	SD	N	mean	SD	N	mean	SD	N	mean	SD	N
		regime
2020-01-01		start
may.20		LF	2.10982	0.360222	6	60.2197	30.5804	6	0.0405683	0.0449164	6	62.3701	30.5686	6
may.20		SF	1.6226	0.249908	6	71.2058	57.8025	6	0.018989	0.00302618	6	72.8474	57.9561	6
sep.20		LF
sep.20		SF
jan.21		LF	12.4508	3.61768	6	358.894	88.938	6	0.98328	0.59438	6	372.329	92.092	6
jan.21		SF	11.5007	2.02536	6	342.875	79.1242	6	0.78161	0.57842	6	355.157	79.3476	6
jun.21		LF	14.6761	2.84116	6	425.068	85.7045	6	8.36408	6.2939	6	448.108	90.3052	6
jun.21		SF	12.5846	2.20054	6	460.702	76.1492	6	7.9092	4.54307	6	481.195	77.6726	6
nov.21	Early	LF	5.79396	1.38791	9	210.414	73.9306	9	38.3541	7.53438	9	254.562	77.9869	9	0.002209	0.000285	9	0.002799	0.000296	9	0.00314	0.001205	9
nov.21	Early	SF	5.69287	1.08666	12	170.431	67.2734	12	40.9812	11.9994	12	217.105	69.9827	12	0.002432	0.000379	12	0.003011	0.000589	12	0.003768	0.001572	12
dec.21	Normal	LF	4.69933	0.906837	12	160.217	44.0019	12	48.6197	15.9451	12	213.536	49.5327	12	0.002988	0.000558	12	0.003266	0.000627	12	0.005548	0.001057	12
dec.21	Normal	SF	4.4509	1.53235	12	132.78	51.1058	12	39.0468	10.2497	12	176.277	60.3604	12	0.002609	0.000468	12	0.002822	0.000577	12	0.005675	0.002517	12
feb.22	Late	LF	3.32298	1.44278	12	43.5329	28.8568	12	50.2117	6.62078	12	97.0676	32.3155	12	0.003385	0.000616	12	0.003574	0.000475	12	0.005145	0.002343	12
feb.22	Late	SF	3.66567	0.63225	11	77.6539	39.4501	12	54.3271	15.0416	12	135.341	51.0512	12	0.003371	0.000498	12	0.003198	0.001164	12	0.004251	0.001	12
	Interaction effects between time and feeding regime																							Tests
	Time												<10-4											Factorial ANOVA
	Feeding regime																							Factorial ANOVA
	Date * feeding regime																							Factorial ANOVA
	Nonparametrics (Time effect)			<10-4			<10-4			<10-4														Kruskar Wallis ANOVA
	Interaction effects between ovulation time and feeding regime
	Ovulation regime			<10-4						0,002			<10-4			<10-4			0,001			<10-3		Factorial ANOVA
	Feeding regime																							Factorial ANOVA
	Ovulation time * feeding regime												0,02											Factorial ANOVA
	Nonparametrics (Ovulation effect)						<10-4																	Kruskar Wallis ANOVA
	Feeding regime differences at individual times during sea water and ovulation period
	SF vs. LF			p<0,05 (may.20)			p<0,05 (feb.22)						p<0,05 (feb.22)											Mann-Whitney U test

## Sheet: D mg per kg
Vitamin D3 (mg/kg) group means and statistics.						fry: less N due to D3 levels below detection level
			liver			muscle			gonads/roe			eyed eggs			fry
Time	Ovulation regime	Feeding	mean	SD	N	mean	SD	N	mean	SD	N	mean	SD	N	mean	SD	N
		regime
2020-01-01		start				0,018333	0,009832	6
may.20		LF	0,121667	0,037639	6	0,023333	0,005164	6
may.20		SF	0,096667	0,033267	6	0,025000	0,005477	6
sep.20		LF	0,065000	0,032094	6	0,043333	0,021602	6
sep.20		SF	0,051667	0,011690	6	0,055000	0,019748	6
jan.21		LF	0,043333	0,031411	6	0,036667	0,013663	6	0,021667	0,016021	6
jan.21		SF	0,050000	0,016733	6	0,045000	0,013784	6	0,030000	0,006325	6
jun.21		LF	0,073333	0,015055	6	0,058333	0,011690	6	0,078333	0,021370	6
jun.21		SF	0,058333	0,019408	6	0,058333	0,007528	6	0,078333	0,011690	6
nov.21	Early	LF	0,042222	0,024381	9	0,063333	0,033912	9	0,044444	0,020683	9	0,038889	0,021473	9	0,020000	0,014142	7
nov.21	Early	SF	0,051667	0,016422	12	0,066667	0,021881	12	0,055000	0,017838	12	0,048333	0,015859	12	0,023333	0,007785	12
dec.21	Normal	LF	0,060833	0,025030	12	0,088333	0,027907	12	0,062500	0,015448	12	0,050833	0,013114	12	0,022500	0,008660	12
dec.21	Normal	SF	0,052727	0,025726	11	0,077500	0,043511	12	0,056667	0,026054	12	0,044167	0,025030	12	0,021000	0,008756	10
feb.22	Late	LF	0,071818	0,043547	11	0,035000	0,018340	12	0,069167	0,028431	12	0,050833	0,019752	12	0,027000	0,008233	10
feb.22	Late	SF	0,045000	0,030000	12	0,039167	0,020652	12	0,064167	0,026097	12	0,041818	0,017787	11	0,027500	0,012817	8
	Interaction effects between time and feeding regime																	Tests
	Time			<10-4						<10-4								Factorial ANOVA
	Feeding regime																	Factorial ANOVA
	Time * feeding regime																	Factorial ANOVA
	Nonparametrics (Time effect)						<10-4											Kruskar Wallis ANOVA
	Interaction effects between ovulation time and feeding regime
	Ovulation regime						<10-4			0.008								Factorial ANOVA
	Feeding regime																	Factorial ANOVA
	Ovulation time * feeding regime																	Factorial ANOVA
	Nonparametrics (Ovulation effect)																	Kruskar Wallis ANOVA
	Feeding regime differences at individual times during sea water and ovulation period
	SF vs. LF																	Mann-Whitney U test

## Sheet: D mg total
Vitamin D3 (mg total) group means and statistics.						fry: less N due to D3 levels below detection level
			liver			muscle			gonads/roe			whole body			unfertilized eggs			eyed eggs			fry
Time	Ovulation time	Feeding	mean	SD	N	mean	SD	N	mean	SD	N	mean	SD	N	mean	SD	N	mean	SD	N	mean	SD	N
		regime
2020-01-01		start				0,041323	0,024174	6				0,041323	0,024174	6
may.20		LF	0,005264	0,001602	6	0,076740	0,013833	6				0,082004	0,014598	6
may.20		SF	0,004226	0,001446	6	0,087333	0,024132	6				0,091559	0,025315	6
sep.20		LF	0,003611	0,001806	6	0,236592	0,113840	6				0,240203	0,115330	6
sep.20		SF	0,003410	0,001023	6	0,339578	0,096583	6				0,342989	0,096871	6
jan.21		LF	0,004138	0,003003	6	0,359100	0,141829	6	0,000838	0,000595	6	0,364076	0,144062	6
jan.21		SF	0,004554	0,001778	6	0,400700	0,125665	6	0,001044	0,000376	6	0,406298	0,126324	6
jun.21		LF	0,010454	0,002218	6	0,622600	0,135275	6	0,012811	0,008203	6	0,645864	0,140734	6
jun.21		SF	0,008247	0,002914	6	0,675883	0,091519	6	0,013583	0,005936	6	0,697713	0,094102	6
nov.21	Early	LF	0,003343	0,001840	9	0,445179	0,255220	9	0,076573	0,032203	9	0,525096	0,285072	9	0,000005	0,000002	9	0,000005	0,000003	9	0,000003	0,000002	7
nov.21	Early	SF	0,004147	0,001571	12	0,441631	0,162932	12	0,096928	0,039043	12	0,542705	0,196077	12	0,000006	0,000002	12	0,000007	0,000002	12	0,000004	0,000001	12
dec.21	Normal	LF	0,004646	0,001713	12	0,594053	0,198586	12	0,116787	0,035841	12	0,715485	0,212114	12	0,000007	0,000002	12	0,000008	0,000002	12	0,000004	0,000001	12
dec.21	Normal	SF	0,004537	0,002699	12	0,512577	0,337503	12	0,093848	0,049011	12	0,610269	0,384010	12	0,000006	0,000003	12	0,000006	0,000003	12	0,000003	0,000001	10
feb.22	Late	LF	0,003714	0,002146	11	0,204598	0,117232	12	0,139644	0,061047	12	0,347646	0,170461	12	0,000009	0,000004	12	0,000009	0,000003	12	0,000005	0,000001	10
feb.22	Late	SF	0,002432	0,002026	12	0,257395	0,166108	12	0,146034	0,083116	12	0,405861	0,246967	12	0,000009	0,000003	12	0,000007	0,000003	11	0,000006	0,000002	8
	Interaction effects between time and feeding regime																							Tests
	Time			<10-4																				Factorial ANOVA
	Feeding regime																							Factorial ANOVA
	Date * feeding regime																							Factorial ANOVA
	Nonparametrics (Time effect)						<10-4			<10-4			<10-4											Kruskar Wallis ANOVA
	Interaction effects between ovulation time and feeding regime
	Ovulation regime						<10-4									<10-4			0.0376143			<10-4		Factorial ANOVA
	Feeding regime																							Factorial ANOVA
	Ovulation time * feeding regime																							Factorial ANOVA
	Nonparametrics (Ovulation effect)									0,009			0,0014											Kruskar Wallis ANOVA
	Feeding regime differences at individual times during sea water and ovulation period
	SF vs. LF																							Mann-Whitney U test

## Sheet: E mg per kg
Vitamin E (α-tocopherol mg/kg) group means and statistics.
			liver			muscle			gonads/roe			eyed eggs			fry
Time	Ovulation regime	Feeding	mean	SD	N	mean	SD	N	mean	SD	N	mean	SD	N	mean	SD	N
		regime
2020-01-01		start	395.167	88.0835	6	22.3167	5.70663	6
may.20		LF	1385	311.424	6	24.8333	3.54495	6
may.20		SF	560	102.209	6	19.8667	3.39509	6
sep.20		LF	503.333	63.3333	6	39.8333	9.1086	6
sep.20		SF	507	126.5	6	32.8333	7.13909	6
jan.21		LF	836.667	167.584	6	34.1667	6.04704	6	102.833	17.3829	6
jan.21		SF	575	120.658	6	32.3	7.87782	6	115.5	15.9468	6
jun.21		LF	324	30.7571	5	38.6	6.02495	5	174.167	32.3939	6
jun.21		SF	229.333	61.4186	6	30.6667	4.67618	6	176.667	29.9243	6
nov.21	Early	LF	116.333	8.50817	9	39.5556	10.5488	9	106.667	15.3623	9	94.4167	8.01655	12	42.4444	10.5488	9
nov.21	Early	SF	116.583	6.00941	12	35.8333	7.0946	12	110.75	13.6657	12	87.5556	10.7367	9	45.4167	5.50138	12
dec.21	Normal	LF	106.333	5.3248	12	42.3333	7.58387	12	115.75	11.616	12	84.6667	8.94766	12	54.25	8.69822	12
dec.21	Normal	SF	104.75	6.05546	12	36.4167	8.26227	12	105.083	8.86729	12	92.9167	8.70171	12	46.75	4.88272	12
feb.22	Late	LF	207.8	20.7111	10	33.02	11.3648	10	128	20.9241	12	93.2727	11.8075	11	53	13.3417	12
feb.22	Late	SF	148	14.2328	8	29.4	10.5895	8	114	12.8062	12	103.5	16.8496	12	44.5833	9.97687	12
	Interaction effects between time and feeding regime																	Tests
	Time						<10-6											Factorial ANOVA
	Feeding regime						0.004											Factorial ANOVA
	Time * feeding regime																	Factorial ANOVA
	Nonparametrics (Time effect)			<10-4						<10-4								Kruskar Wallis ANOVA
	Interaction effects between ovulation time and feeding regime
	Ovulation regime						0.01											Factorial ANOVA
	Feeding regime																	Factorial ANOVA
	Ovulation time * feeding regime																	Factorial ANOVA
	Nonparametrics (ovulation effect)
	Feeding regime differences at individual times during sea water and ovulation period
	SF vs. LF			p<0,05 (feb.22)						p<0,05 (feb.22)								Mann-Whitney U test

[truncated: 1 more sheets: E mg total]
